# Supplementary material for: Metabolomic investigations in cerebrospinal fluid of Parkinson's disease
Source: PLoS One. 2018 Dec 10;13(12):e0208752. doi: 10.1371/journal.pone.0208752 (PMC6287824; doi:10.1371/journal.pone.0208752)
Supplement: S1 Table — (XLS) [file pone.0208752.s001.xls]

## Sheet: Tabelle1
Mass (avg.)	Probe 1	Probe 10	Probe 101	Probe 102	Probe 103	Probe 104	Probe 106	Probe 11	Probe 110	Probe 111	Probe 114	Probe 115	Probe 116	Probe 118	Probe 119	Probe 12	Probe 120	Probe 121	Probe 123	Probe 126	Probe 127	Probe 128	Probe 131	Probe 132	Probe 14	Probe 15	Probe 16	Probe 17	Probe 19	Probe 20	Probe 21	Probe 25	Probe 26	Probe 28	Probe 3	Probe 31	Probe 32	Probe 33	Probe 34	Probe 35	Probe 36	Probe 4	Probe 40	Probe 42	Probe 43	Probe 44	Probe 46	Probe 47	Probe 48
Sample	C1	C10	C101	C102	C103	C104	C106	C11	C110	C111	C114	C115	C116	C118	C119	C12	C120	C121	C123	C126	C127	C128	C131	C132	C14	C15	C16	C17	C19	C20	C21	C25	C26	C28	C3	C31	C32	C33	C34	C35	C36	C4	C40	C42	C43	C44	C46	C47	C48
128.035	0	0	0	0	0	0	0	0	0	0	0	0	0	0	0	0	0	0	0	0	0	0	0	0	0	0	0	0	0	0	0	0	0	0	0	0	2659401	0	2806692	0	0	0	0	2681934	2770032	0	0	0	0
128.97	4106717	0	3221136	4641335	4148904	2987931	3550114	3166992	4312142	3353182	0	0	3547535	3130419	0	3478894	0	0	3374191	4405966	0	3630717	3808099	0	3734323	0	3423971	3211033	3304253	3359208	3352510	6338194	3196780	3933856	3105063	3324108	3317595	0	2722772	3959567	3265477	3211255	3118033	3848279	3165212	2687743	2845665	0	4483019
132.921	3490881	0	0	2779998	2822433	2667829	0	0	0	0	0	0	0	0	0	0	0	0	0	0	0	0	0	0	0	0	0	0	2942907	0	0	0	0	0	0	0	0	0	2667523	0	0	0	0	2706086	0	0	0	0	3106115
132.968	17107748	6289063	9091840	10299289	11048732	5092768	7952048	8256945	4189866	7763056	10485685	7526913	8657807	9008219	5272167	14017520	7884870	13815116	8136785	8406399	8777108	10398112	7864818	7901029	5877218	0	7782363	13635513	8291302	7344766	7798124	24163688	8425882	9976985	8030385	7807646	6392528	2814116	7628135	10236856	8168981	13714748	9468070	15574530	6382224	6760320	13264522	0	10264111
135.03	6133363	0	3161033	4207619	4378725	3538876	0	2844945	2684258	0	4893214	3585340	4229132	2708732	6595786	3105182	3554339	0	3019698	4207810	4835835	3736316	2727392	3725213	0	0	3238921	3026048	3661905	0	0	5399375	3153505	2849628	3006294	4340334	3227534	0	4896960	2740040	0	3481695	3393762	3520125	4510983	2941718	0	0	3341295
143.033	5002892	0	0	0	0	0	0	0	0	0	0	0	0	0	0	2658967	0	4655735	0	2938802	0	0	0	3120919	0	0	0	0	0	0	0	2993216	0	0	0	0	0	0	0	0	0	0	0	0	0	0	0	0	0
146.983	124524816	46199728	38754076	46642744	52776024	38226300	32284640	36467324	23603348	41513472	46682544	52469344	40344596	36452260	45836696	44374160	31432618	63137784	35746892	41235152	40351244	42389316	34562264	54977228	44302160	6576846	36079588	39981568	39040216	36883628	38445092	46271400	37535380	34657228	35058884	33624236	40717108	10863256	35377956	30235808	37852624	32771324	43347464	37992320	38872444	44668088	7763634	7152293	32023992
148.98	45597764	18342604	15102019	16801628	19836032	15495849	15253265	15242417	9701180	18273828	17637336	19656580	15706420	14108609	17728940	16786874	11983050	24054316	14562164	16265216	13766198	17810532	13671670	20713948	16960130	0	14081307	14929198	15002887	14085598	17439822	10429815	14273980	13502971	13564658	12352478	14928981	4577017	12862538	12073277	15078648	13648431	16156202	13516965	16193186	17778658	0	3011276	11822804
150.887	32997872	14694995	15127260	16529652	16904472	19413578	18536118	16609371	18191446	20589240	15519600	22168856	15726532	13187913	22939182	14880598	18906970	13802838	14863628	13908261	19749074	15835894	15095684	17496150	13810730	3496049	12952009	2752081	13178797	13574791	15720938	9926155	12125784	11926943	12742802	15434119	16543203	4631112	14600929	12794696	14189969	12379862	13429950	11316280	15122492	15468159	9529306	3311332	12817245
152.884	36201548	18319484	17054748	16856114	17225050	21078168	18279944	17909428	17728664	20058354	15529392	22864722	15999992	14291058	25536080	17585052	21159564	15370799	16767051	16242167	20345112	17238828	16105653	19209580	16600191	4416153	14121256	15644448	15646975	14553310	16002350	10775364	15622301	15603441	15128541	14806494	18378774	5071228	16887326	14193525	15426259	14811436	15259383	12950896	17572478	16730566	10039303	3909540	14892935
154.881	10747468	7309883	7044091	5643533	5405498	7285894	6980476	6243505	6146169	6721994	5604365	7497640	5623495	5276082	8123013	6224768	6129114	5479597	7533095	6631787	7471101	5865342	6222848	5772693	6359031	0	5557422	6340753	6590581	6258776	6202258	4262233	5750145	6219492	5965641	7873498	6777955	0	6658170	5495994	5977267	5683365	6575820	5939653	7754976	6193965	4397645	0	5984200
157.012	0	0	0	2663869	3053102	0	0	2679308	0	3002099	4803136	4140881	3186534	2663295	5352197	0	4014968	0	0	0	3953337	3149858	0	3771139	2683339	0	2915731	0	2952262	2682416	0	2712769	0	2908404	2707853	0	0	0	2660074	0	2682985	0	3087732	0	0	0	0	0	0
160.999	6789409	2702647	0	0	3198783	4472716	0	2757302	0	0	3392077	0	0	0	2823581	0	0	0	0	0	0	0	0	3372787	2654629	0	0	0	3753366	0	3214252	0	0	0	2660610	0	3235802	0	0	0	0	0	0	0	0	3974546	0	0	0
161.046	9677375	4824339	6356828	4575711	4533404	4459177	3920951	4207380	0	3794566	5095146	4308322	4101858	5666833	4567864	5773690	4257011	6325394	4245246	2678854	3642358	4240937	5738762	6693006	6355267	0	5894705	6674879	5397940	5991729	4553737	6411344	5400565	5081376	4710751	5817140	6777462	0	4387402	3942702	5899163	4629113	6089989	5308410	5408714	5717295	0	0	4231470
165.041	5991735	3368989	0	5255886	4732185	3640795	0	0	0	3924513	3582053	4083775	6152741	0	5931174	0	5345207	2897210	0	4681836	3774468	0	3469628	3180109	3981464	0	3619379	4034556	4321021	3278226	0	5058219	4108671	3254248	3640840	0	5625136	0	7042229	0	0	6421717	6945377	2922453	4983886	3915175	11558631	0	3262149
167.021	6013514	2974508	0	5495061	0	3419719	0	0	7201833	4919709	3823796	3773181	3899219	5756853	5266215	0	3943656	2757059	2837054	2916195	5108188	3117487	2918370	6146999	5406487	0	2961482	3555055	0	0	6543350	2860391	3564244	0	0	0	4171867	0	2846585	3206256	4273782	4261465	6099230	0	8626465	7078821	0	0	0
167.044	5125212	0	0	2673574	0	0	0	0	0	0	0	0	0	2707142	0	2710520	0	0	0	0	0	0	0	0	0	0	0	0	0	0	0	4022649	0	0	0	0	0	0	0	0	0	0	0	0	0	0	0	0	0
168.963	4481947	0	2956595	4243735	2682226	0	0	0	3561649	0	3512768	0	3733436	0	0	3152893	0	3589514	3214084	4523350	3399022	2988960	0	0	0	0	3048862	0	0	0	3597453	4214623	0	2759320	3394578	2734812	0	0	2666551	3905352	0	0	2708310	3403532	0	0	3184736	0	3817391
168.965	12407196	5148535	5432629	6123929	5743220	7189489	5050925	5082065	4903091	5670420	3801025	3747320	5106622	6020996	4217956	4222975	3315288	6727884	4740166	6772376	4680176	5863458	5122884	5175515	4914773	0	3798304	4981535	5187626	4381534	5157519	4503393	5163110	4574362	3709076	3376606	5806785	0	5179641	4325322	3943818	3322524	4496664	4934414	5251378	5436096	0	0	3899313
169.01	12197826	3368985	7381977	10706109	7729432	6339863	7175378	4538871	7467095	6959672	7627366	5050524	6863842	6614439	4030599	6467748	6729852	9139825	6118379	11044286	7159317	7018054	5862504	4604541	4753531	0	7135942	4409925	5305551	6902275	5853492	13184389	6535818	7883967	5802553	6082052	5004773	2814554	4818973	9750765	5754798	5751106	5822780	7607474	5534551	5693412	6655365	0	8110548
172.913	54240104	16031003	23494892	31723448	30617124	19520100	23299384	20153482	26322526	21820182	25707386	22721414	22557354	21593396	18606704	23848142	22715986	28988926	24289778	28801058	26777652	25379360	22325018	22316212	23167220	3773237	25480816	24009506	23917618	25382030	22178404	37831788	24518306	26667310	25571708	23702152	20617122	7803931	22788238	30453908	23092178	25028808	22173990	27008160	22266224	20362514	23965996	6486856	29505390
172.96	22141846	7952707	11371797	17248226	15707726	9937039	11873123	9758389	12800647	12326720	12133796	9805231	12344019	11479389	8444567	12624120	11044987	15007785	12670492	15264845	13375581	12615754	11652931	11127004	12242207	0	13807772	13134668	11684446	13549240	12031118	22676630	12426444	15342424	14756263	12779699	11364811	4780868	11642040	16615101	11774460	12969202	11481934	15821514	11587994	10640700	14035796	3736946	15028630
173.007	4386497	0	2813119	3021964	0	0	0	0	0	0	3356878	0	0	0	0	0	4248484	3848277	0	0	0	2942323	2686700	2890243	0	0	0	0	0	0	0	4886464	0	0	0	0	0	0	0	3737318	0	0	0	3147252	0	0	3403261	0	2696254
174.91	27391694	11014626	16863744	24174272	21411126	15100312	17751162	16850916	21416298	16949262	16930450	13748870	18261398	14782979	12097323	16789488	14308169	20229460	18183426	26992482	18164558	19640088	15704572	14008665	15908927	0	16959956	15228510	17796978	17731554	19332490	26944364	17639864	21067892	17370282	15880665	16252553	6112003	17643408	23911282	17686258	17505306	15441445	19799972	17767560	15022133	19611656	4748371	20716100
174.931	0	0	0	0	0	3090092	0	0	0	0	2986277	0	0	2883862	0	0	0	2772584	0	0	0	0	2676751	0	0	0	3014121	0	0	0	3020638	0	0	0	0	0	0	0	0	2825733	0	0	0	0	0	0	0	0	0
174.957	6604284	2746379	4829228	6878956	5920865	5099716	4052902	4798993	6256789	5078329	3698876	3101361	5832641	3918893	3531861	5181724	3877492	5695104	5744430	6581903	5215609	4361412	5179174	3308545	3878251	0	5649154	4597643	4063518	5158671	4783798	8297367	4773092	5988000	4900311	4158470	5359283	0	5239739	6518684	4758301	4841799	4621648	5377488	4473268	3411553	5598770	0	6205805
176.907	6292591	0	0	3379072	2876606	0	2728051	0	0	2762555	2826466	0	0	0	0	2931275	2677370	3221729	3223882	3917914	0	3108425	2977555	3232949	0	0	2911345	3144404	3210728	2976113	3271274	3969444	0	3513076	2866834	0	0	0	2733767	2667079	0	2966567	0	3191779	0	0	0	0	2936529
176.994	15768260	12020013	10825633	10604114	10422480	10049880	11186247	9864652	11000573	10424204	9912372	9606160	13117707	14550871	9834093	11176349	8898251	14710582	12737692	9850414	9676528	9138586	13187939	13869186	13159959	0	11327430	10132008	10551100	12773830	10818877	14150389	12929367	12707400	12096613	12138935	13887991	3647345	12673304	10517718	12212383	11775995	13759406	13219636	14323244	11424227	5686636	3014375	10619808
178.991	4778391	4684121	3489312	4906945	4277449	4364277	5120497	3531024	4066798	3698343	2750903	0	5060447	4572813	0	0	0	6140660	3701269	3963735	0	3717882	5191082	3808528	3357644	0	3531667	3434447	3320418	4491399	4419536	4269405	4162770	4109306	2935293	3314801	4889669	0	4082365	4250140	3710764	3256378	4084247	2877796	4614319	3871086	0	0	3738847
179.054	4977366	0	5687133	0	0	0	0	0	0	0	0	0	0	0	3689932	6191975	0	0	0	0	0	0	6248934	4353994	6004491	0	4572115	5381645	4685856	4355014	6846222	7799961	5145615	5421625	4519739	5976240	7658624	0	5632442	5586263	4802410	0	5916755	5999329	0	4597420	0	0	5168154
179.056	194028256	120693400	145842016	151601664	149987456	137642288	162366512	126496720	86697136	168650016	164534768	121650616	186573984	148619984	131530704	123993960	129858672	227647792	138019920	129209112	133988016	151642176	167117024	178698704	160038928	26821926	135889360	127549968	139249440	150110160	165355792	158745248	134858000	144654400	128884800	135430576	189964672	43435004	152864448	143900256	124620400	105639928	158016336	136036064	165823472	127370160	22896366	29063832	137847072
179.057	0	0	0	0	0	0	0	0	3126830	0	2691320	0	0	3211659	0	0	0	0	0	0	0	9670970	7093225	0	3504527	0	0	0	0	0	0	0	0	0	0	0	0	0	0	0	0	0	8891479	0	0	0	0	0	0
180.06	13688534	8932927	9236787	9909195	9246295	8955159	9436699	7049929	4455288	10170598	13517261	8407424	11069530	10062968	10552181	9434947	10374197	16109864	9607205	8001536	9299075	9247997	11248798	12636520	13080059	0	9785295	9991671	8919305	11421629	8353775	12532323	9134818	10851368	11024925	10504099	12876604	3698615	10105473	7974416	8729416	7577071	11899166	11280047	10388931	8881031	0	0	8966864
180.926	27929168	9218415	12527240	12423448	10495913	8065656	10110338	8495420	11485125	10147882	8982308	6177739	10383772	15222189	6070179	11424925	7231871	14677143	10740087	12185957	8280023	11233093	12147162	9255565	11462503	0	13889861	10892637	10199149	11767086	9981005	25792942	10636852	13842323	13799292	10601745	9825403	5740021	10236873	15310156	12343204	11564895	12700265	14815743	9999129	10549985	13962719	0	15712265
181.06	3361498	0	0	0	0	0	0	0	0	0	0	0	0	0	0	0	0	0	2745468	0	0	0	0	0	0	0	2826703	2752612	0	0	0	0	0	0	2670594	0	4064508	0	2707788	0	0	0	0	0	0	0	0	0	2968457
181.072	9625829	6102521	5874712	5514407	6104376	4272394	3541781	4050641	3211091	3650231	5607348	3412057	7335976	6776119	6145068	5959726	3981325	7541548	5390343	4248568	4381287	2808018	4805478	7845653	7903227	0	14314970	4347376	4575232	6452163	4203998	14038588	7083716	5249319	5726222	6155685	12469511	2805761	7954775	4253656	7098933	8372724	8739063	7345806	9940393	6497650	8372330	0	5483412
182.923	8112740	0	3753545	5095622	4311136	2762196	3742955	0	4815729	3739329	0	0	3384367	3973923	0	3881577	3126825	5520788	4038194	5207628	0	3541351	4471647	2795490	0	0	4418511	2750276	3310544	4278832	4174372	5445976	3387884	4593543	3405267	3104265	3282439	0	3739754	6068436	3580150	2687839	3269523	4448179	2952924	3516332	5295460	0	5142922
182.978	0	0	0	3356669	3058966	0	0	0	2823079	2667895	0	0	0	2996823	0	0	0	3002188	0	3734148	0	0	0	0	0	0	0	0	0	0	0	4325262	0	0	0	0	0	0	0	3064202	0	0	0	2947562	0	0	0	0	2968959
185.022	6773495	0	0	3313644	4121742	2995305	0	4006083	0	0	0	0	3813945	0	3498090	3011504	4092751	3060234	0	2989100	0	0	0	4412592	0	0	0	0	0	0	3919224	2847610	2717978	0	2888356	0	2986506	0	3798528	0	0	2927835	3320629	3302627	0	0	35762528	0	0
185.994	41031412	32951392	19030614	35460276	40952668	13962376	28665778	25814966	23079768	36659080	38401284	18418784	36484852	29478078	36120980	10951305	22150938	13655287	37680948	37946000	20053400	30509766	41650960	20866898	16533430	3415513	27266504	45878668	28955274	8828833	21048408	9988930	37369828	18637794	36543360	38853992	38013892	10589752	33184064	54653068	15402403	36133836	17455614	42095028	45063916	19648198	22265112	6598992	34231096
186.929	26133192	11674599	19270150	26184794	23024388	20310082	21548914	18215812	25555706	20393762	18412726	14496773	21159568	16931916	12911900	17507902	16697027	19519680	18580194	26375758	21593410	21131880	19156642	16611029	13884283	3745371	17364374	15430988	17704518	17228654	19485714	22866152	17576846	17952682	16439098	15416623	16157529	7908301	17520862	24222756	16258397	16563097	17523108	17181022	18317980	15591032	20184238	4335093	24097484
186.931	4668875	0	0	2885724	2905095	3272132	3235957	0	3038716	0	0	0	3487122	0	0	0	0	3403714	0	2826065	0	0	3065892	0	0	0	0	0	0	0	2678997	0	0	0	0	0	3107548	0	0	0	0	0	2948518	0	3156127	0	0	0	0
186.976	29588218	13655060	13041718	17889416	19093300	16365681	14662563	15666102	16424744	17433424	12660966	13967412	15266493	11786361	12881225	15952493	9240306	19607792	14042897	19163262	12018033	16030358	13577936	13431554	13033387	0	12647366	12292988	13507190	13744030	16643139	13030678	13751229	12275674	12584810	10138975	14078343	4270587	12909836	13361233	12823949	10487242	14510546	13447565	16242379	15076008	4013787	3370275	13086458
187.022	15042347	5498689	6636645	8456887	10308450	5049506	5939667	6950631	3529303	7105151	10232598	7821923	7353580	5592743	8222583	6428061	7843105	10759968	5404737	7268015	7546784	7110597	6041854	12198703	6156764	0	4351991	4874668	5961638	7208912	6764915	6328133	6279148	6286859	4352154	5190800	5629877	0	5900859	6108800	5275581	4426747	5853441	7378877	5831675	7475927	5321993	0	5605161
187.038	21461820	7236688	6702709	16611527	19919730	13786289	10517475	10237431	10170214	10718094	8797990	8651378	15646459	7775414	17681798	10108588	13297456	11546928	9892176	16421567	9578416	7585492	7907085	16017214	8986092	0	9780743	6777276	11368630	8333792	13564034	15846740	16177147	9885722	8446377	7595936	13852612	4158008	18252106	9639054	12641741	17135626	15931920	11887052	13753098	10009319	13677848	2905954	9249592
187.991	12578596	10873832	6035511	13843070	17497902	4685950	9997749	7387608	8118554	11772216	14954732	7214634	13506215	8926293	13990177	2978420	9069804	6352139	10338575	15839888	9205612	11636872	11729073	6194900	5320388	0	6346727	14372239	7929476	2755007	6212689	3881484	11175348	6521332	10947956	11887992	10719596	2952158	10599672	16499767	5942170	10656746	4415432	13518219	13416141	5757100	6308032	0	10935006
188.046	5305438	3026973	0	4760245	2803684	0	0	0	3304272	3975790	0	0	3059997	3062154	0	3190187	0	4841540	0	0	0	3274943	0	0	2918397	0	0	2809671	0	0	2877961	3538242	0	0	2697388	2923057	3108514	0	0	0	3532754	3185443	2868735	0	4399621	3282659	9027317	0	3679508
188.926	16604921	8508781	12400102	17347618	14914261	12458037	12820339	11301284	14837432	12131022	14848160	11558862	12117567	11392481	9493674	12337703	12813973	14797008	12270267	13426252	14527765	13270569	12619330	11332184	10003335	0	12767666	11524429	11206716	12580746	11749389	18154672	12013914	13084602	12641067	12211517	10348289	4662642	12881043	14882766	11259220	11564981	10995052	14411064	11282556	10459740	13675604	4018876	15645298
188.973	10080554	5628827	5868565	5031505	5932548	4974437	5004963	4372949	6068967	5852413	5078223	4764413	4664942	5901839	5640920	6001751	4137924	6470401	5150698	4875388	4277828	4878424	5432432	5851781	4960952	0	5240803	5473661	5733996	4874171	4700221	5593823	4416393	5000170	4803675	4367981	4767792	0	5428929	4069884	5087364	4023525	5253019	6799207	5271723	5684364	0	0	5413792
189.035	9404267	3580631	2808916	5269903	6407234	4891045	3412451	3056277	2744741	3612346	2767374	3213115	5367467	2885836	7347988	3633302	4473603	4354113	3730473	5117116	3952258	2779286	3194797	5307585	3862264	0	4101027	3185597	4630443	3379452	4402684	6742813	4999879	3468842	4288666	3839405	5635437	0	6721279	3374137	4285124	7139366	5800153	4502950	4253418	3393482	5284543	0	3432157
189.04	7282545	3890652	3752025	5233556	6378568	3882410	3417064	3255707	3675690	3759423	3649556	3799873	3967408	4391505	5347609	3947419	3099912	4532039	0	3824577	3137672	0	2712242	4444615	3412222	0	3572521	0	4177841	2735874	2696450	5509922	4376524	3438768	3143584	3618227	4307570	0	5551108	3249087	3272650	6659116	4332511	4629931	3561199	4298192	3935428	0	0
189.924	0	0	0	0	0	0	0	0	3603859	4828832	0	0	11339284	0	0	0	0	0	0	0	0	0	0	0	3397769	0	0	3181386	3962162	0	0	0	0	2989886	0	2727487	4441298	0	3212201	0	0	3135678	0	0	3222376	4374090	0	0	2951490
190.879	136131312	60694212	66039184	82407352	81784432	72114160	77423416	76619656	86164032	72647240	60586068	57060196	72257984	62852936	52812808	70024664	49023544	67633320	76870240	79012368	62680240	76864952	68730288	55510448	60350300	15909155	65675668	65585432	69031416	67583856	73826256	62804036	70578928	67567504	65273572	64856336	60178040	25700578	70689808	76327752	66481432	65630104	60440836	62520544	68178472	65270280	76861384	18540620	74223080
190.923	3567391	0	2997309	2730976	3020698	0	0	0	2721643	0	0	0	0	0	0	0	0	0	2755083	2847678	0	0	0	0	0	0	0	0	0	3228573	0	3666289	0	0	0	0	0	0	0	2686194	0	0	0	0	0	0	0	0	0
190.926	7942435	3768303	3479488	4710371	4268190	4102946	3888235	4166843	3117166	4468082	4391813	4019858	3199978	3899252	3361335	4648971	3516263	4369879	4287118	3577537	3837151	5363943	3759837	3392221	3271564	0	2876356	4203080	3192616	3557024	4445955	2969204	3123229	3449540	3512597	3659842	3045796	0	2915647	3619446	3805769	3327433	3346225	3175695	3478869	4030777	5286647	0	4435988
192.876	126343944	54060592	57562456	90855264	86128160	62044104	66796316	67024780	75155936	67586512	69656616	65729300	71272784	55654088	61555592	59671976	61194744	72374424	67123744	84675056	72074336	80532832	56649012	66428200	53507912	13450372	58202508	59881724	56077772	60331888	62248888	52283380	59787928	57472904	62203576	61614332	50990596	23355498	60193700	64377564	60040444	58849176	53700788	57332904	59017708	53082576	67639128	18045942	62162296
192.923	5581622	0	0	3256973	3352528	0	0	0	0	0	3452247	3267906	0	2743284	0	0	2966568	3370308	0	3049372	3202320	3622928	2760546	2806614	0	0	0	0	0	2948766	0	0	0	0	0	0	0	0	0	0	0	0	0	2951125	0	0	3128199	0	0
192.989	30630776	16543387	15524294	28960718	30406288	18116662	15534987	17504254	18466378	17454652	28002456	23796610	23978430	16033586	37972980	14531098	24636010	16302342	18922126	23414366	26430672	18652624	14609825	25943444	10180537	4451566	17126908	16062829	20260410	13613025	13118504	15108196	20887302	13025273	15597352	17824110	11125361	6405335	23184400	13313866	11939181	22106120	16657697	15986965	17675866	16073279	24418246	3715939	15357413
194.873	47813372	22607236	22492418	27098862	27039160	24133502	25311964	24271724	29112666	22794558	22581218	22680234	23873742	22437422	21293808	23706972	19997094	22855778	27130306	24441258	24030198	24536306	23684256	24564880	22034198	5624267	22124896	22235330	24460668	25063248	25022336	21794700	24672804	23744350	23744110	23795914	21321080	9014232	25039642	26249820	23000262	23103352	20736074	22547540	23959956	21617016	26150610	7199105	26078450
194.942	5660480	0	3342405	3327536	3265273	0	0	0	2986395	0	3502629	0	4033295	3976559	0	0	0	3473958	3095302	3267950	0	3184180	3493857	0	3303258	0	4411301	0	2875583	3049876	0	5508559	0	4835747	3642289	0	0	0	0	3306654	0	0	3272076	3914136	0	0	3721748	0	4142644
194.986	11195244	5932013	5624688	9146202	8971299	6530540	5732170	6173149	7506373	5797289	9090127	7340311	8739129	6831257	12440409	5637067	8788500	4114258	8580144	7256089	8367714	5475679	5608714	9422075	4349829	0	6922704	6302001	7686121	5039808	5731568	6719481	7859857	5453263	5872860	7786297	4195555	0	8668548	6342344	5301045	9186279	6990519	7447235	6524418	6020582	8490813	0	5508446
195.051	6181295	0	0	3729817	4829795	3213867	2697227	0	3140099	0	4604048	5268054	3822455	3057366	6392727	0	5308500	0	3414896	3701849	4100001	0	0	6649145	2969542	0	2935441	0	2840873	0	0	3505208	3749839	2750736	0	3057274	4833057	0	3753666	0	0	4142377	3665654	0	3914817	3918885	4963708	0	0
196.87	5108425	0	0	3351255	3252519	3041548	0	0	2717486	0	3792248	0	3274278	0	2754106	0	0	2952325	0	4110399	2829665	4666976	0	0	0	0	0	0	0	0	3128617	0	0	0	0	0	0	0	0	2994107	0	0	0	0	0	0	2766378	0	0
198.892	52896384	20111314	23827450	25109928	24978558	19619458	21270002	17986246	27787238	21556144	20434684	16493947	20354920	25625770	14027124	21446752	17364146	29333388	25376942	25284792	20134578	22535098	25297686	18086690	19865158	5036537	24346774	22265832	21130348	22898346	22560444	32646752	22583504	25933480	26072434	23930866	19649538	9232976	23290264	28510470	24452102	23774930	22712094	25762656	22866054	21815396	30084462	5144113	27679640
199.038	155226896	66296916	44293248	62336556	56601860	30756616	44122744	40994640	38017128	33722420	48539524	27181568	35096556	73428264	28084728	80538856	50350396	80875544	67289400	42869056	44829496	57596992	64461720	65115048	32425678	7067769	53023004	73412720	57775348	70344496	51515208	69512936	77717840	78745392	66604536	70381688	13625476	14139090	58446360	79907208	55872656	44511068	42450852	53378024	49615116	60092648	41991668	8061109	39066652
199.17	2897546	0	0	4282533	3662715	0	3811061	0	4443360	0	5364736	4197754	3334243	0	5526639	0	5448631	3422736	0	0	3076015	0	0	6500895	3740490	0	3056538	2831341	0	0	0	0	2691915	0	0	0	0	0	0	0	0	6539225	3499037	3861348	0	0	0	0	0
200.041	10980038	4613829	3017501	5293495	2982031	0	0	3276031	2965990	0	2862121	0	0	5631658	0	6014598	3710175	5779895	4580045	3564764	0	4544719	4705813	4599089	0	0	3889090	4885013	4223112	5851364	3338100	5104248	6260952	5136609	4411286	4695582	0	0	2886548	7098646	3602494	2688909	3452982	3856522	3461542	4525184	0	0	0
200.889	43985376	15186595	16489246	17546408	15890307	14028195	14953755	13520400	19661516	14628492	12458546	9696907	15684189	19653522	9123945	16724872	10380264	18615996	18154442	18449372	12408239	16215750	17533434	11213349	14470524	4243639	17491912	15740701	15659905	16521718	15547907	22594930	16426948	18699760	17986710	16879396	13109997	6226226	16016503	21004296	18077520	17591838	17649200	19124882	15881124	14510971	20829288	4563499	20945560
200.908	0	0	3658543	4772537	5102996	3557300	4120108	4561442	4945628	3911068	8908355	8959132	4932205	0	10154105	0	13819897	0	3069403	3081389	9210304	3933911	0	7531574	3949197	0	0	3736622	4847505	4714759	3978517	0	3083732	4359169	3612327	4260149	0	0	3244679	3605530	3027681	0	0	4481187	3440053	3079564	6852217	0	2729129
200.944	7525908	3590611	4629071	5767641	5084852	4763093	4443213	4059715	4684028	3608123	3838052	3303100	4000397	4147139	0	4703161	3714586	4397550	4036092	5348878	4509920	4865271	5582378	3413078	3328366	0	3630330	4236111	3719602	3818025	3658038	7113123	4189428	5336099	4851399	4209494	3899421	0	5067943	4933178	4202883	4805970	4404320	4504516	4230614	4155052	3770008	0	4445897
201.035	65350248	24277792	15737761	22512936	19804164	10938406	16065950	13678230	13311818	11971337	15388343	7249677	12715740	26502162	7784169	29721610	13960301	28397376	24377420	16522335	13655599	21866312	22901368	18719398	10629631	2684211	20568140	25857952	20392962	27426428	17775240	25650676	27746370	28384886	23143704	23558056	5871980	4868528	21303540	28663946	19731414	16502436	14673585	19094294	18557990	20846588	16622824	0	13680409
201.038	131242600	57504548	37208996	32531756	37598216	26525224	24596896	29122200	17080140	32691980	30881466	30593296	32114400	40932372	28961004	46048268	15925360	79787840	33794128	28731490	19860018	29596490	33102458	46361256	39495172	5438774	34674768	32855972	32611332	36750976	32972428	32634358	34236484	32964216	29650204	25855914	34880368	9754034	28764408	23341196	34356184	26568360	43194036	36836120	37222440	44754944	3007467	5606830	26456860
202.041	8991236	3464823	0	0	3013235	0	0	0	0	0	0	0	0	2845173	0	2892939	0	5764289	0	0	0	0	0	2745370	0	0	0	0	0	0	0	0	0	0	0	0	0	0	0	0	0	0	3097896	2708894	0	3156597	0	0	0
202.886	6689022	0	0	3814504	0	0	0	3062742	3810411	2920227	0	0	0	0	0	0	0	3859876	0	3580859	0	2982805	0	3238901	0	0	0	0	0	0	0	4329541	0	3245813	2945910	0	0	0	0	3747281	0	0	0	3617161	0	0	3188774	0	0
202.905	0	0	3247633	4280952	3478487	0	0	3145127	3387259	0	6337852	7006573	3639843	0	8063286	0	10276598	0	0	3037899	7498360	3045285	0	6680325	0	0	0	2837533	0	3426319	0	0	0	0	0	0	0	0	0	0	0	0	0	0	0	0	3343414	0	0
202.941	4230447	0	0	4754327	3759733	3698864	3266350	3285575	3360665	3343952	3795292	0	2733633	0	0	0	3219990	3620564	0	3863274	3788951	3440580	0	3724324	0	0	0	0	3290492	2842927	3347261	3248756	0	3022629	3040933	0	2715593	0	2933055	3578367	0	0	2932530	3057849	0	0	2919253	0	3041678
203.02	56320372	18453926	16107125	22295514	18125496	18159860	14450802	14999948	24667610	14244241	17606048	22706128	16257412	16487089	13838231	20388578	23482204	28519960	10149658	14445870	20746458	23247368	8643853	29374824	15561953	0	10976038	9273474	10993343	15885685	16254339	21132472	12709603	14679402	7835626	10423938	12688907	3806531	15134592	9246531	15276757	11738527	16247158	7184894	13256437	16816834	0	3612756	16994770
204.895	10908630	6835598	6740645	8789477	8629959	7576857	7644317	7656918	7715269	6650742	5936615	7373809	6722954	6779060	6231980	6315282	5684651	7171140	7624004	6356563	8406748	7481382	6924034	7460756	6247703	0	6926673	6476474	6189265	6691266	6938583	5713115	6872284	5977270	6374931	7021232	6033929	3177780	6078823	7022430	5880111	5201390	5532569	5411397	6444830	6183649	6793129	0	6284781
204.942	46680064	25567154	18266316	22151690	23642350	24445760	18955970	20456446	19329002	22377370	20808718	29085206	19422128	17081562	29378002	21729592	19404242	25529450	19670378	19462522	22765314	18534476	18605862	29458362	22883134	4326300	17698168	18853088	19441910	19530730	20986878	12397313	18631938	17408990	17826360	17190102	21598254	5800537	18085260	16086404	19599702	16311317	18784190	18092140	22504772	21579014	4353999	4514429	16205843
205.018	17276990	7140334	5667594	7789640	5179691	6483326	4313857	3875389	8171557	4551638	5805134	8433237	4578285	6676246	4284944	6757751	8080914	9387176	4218025	6037432	8258367	6859915	3027043	9759738	5711228	0	4087734	4508959	4450100	6647337	6605887	7962431	4948286	4685341	2916599	2932501	5150827	0	5477832	3571650	5971864	4534357	5686269	0	6170499	6742853	0	0	7019089
205.16	0	13127774	9914751	5253306	4912029	3447026	7781238	6997684	3769237	6042437	6483141	0	10068062	17665416	0	8423404	0	15982877	10610206	3635243	0	7222014	10830804	3357039	6003698	0	10827306	9469333	6834086	10526880	6918839	11666355	9827246	11851924	11203307	8832393	5461468	0	7248951	9368117	12667408	8502476	10600561	8209187	5939703	9755064	23157374	0	8657092
206.067	0	0	0	3275656	3517804	0	0	0	0	0	4778416	5988770	0	3202388	6442330	2783052	9472379	0	4208123	0	5390968	3099351	3020440	7599443	0	0	3169283	4228983	3998068	5077900	0	2923662	2866033	3801471	3971526	3597925	0	0	2943089	3090189	3219718	0	0	2997264	0	3900046	0	0	0
206.853	5289518	0	0	3958247	2750156	0	2860729	0	3549599	0	0	0	0	0	0	0	0	3056224	0	0	0	0	2724974	3099336	0	0	0	0	0	0	0	0	0	0	0	0	0	0	0	2737014	0	0	0	0	0	0	0	0	0
206.892	10460749	5262220	6225645	8813060	8556265	7604560	7058648	8385075	7486396	6769513	6269001	5787177	7647143	5243856	6325216	5362009	6375963	7469182	6843270	6686472	7786735	6787166	6671628	7505383	5717854	0	5562248	5614853	6654192	6277156	6204743	4797462	6592227	5692951	5666895	6117101	5193244	0	6004060	6924693	5386408	5665873	6164948	5417130	6342493	5579538	7489492	0	6842917
206.939	34623092	14863790	12919569	14007336	16021261	15413620	13644028	13075032	13850078	14375308	13928046	17771598	12470730	11902707	18179076	13369213	10837056	15950498	12806058	13044140	13479186	12291714	10741038	19623436	13461891	3409024	11337644	11585322	12173075	12398153	13550189	7548219	11993862	9540156	10712179	10949393	13505087	4233308	12969854	10075065	11894733	10179190	13019640	11763407	14978945	14153526	0	2772624	10558537
207.976	9840038	6634152	4370992	10457904	10659350	3389832	7396368	6268799	7315152	8414332	10261914	4579941	10079442	6806525	7173405	0	5943671	4106677	8501957	11031741	6097426	7215001	9770029	4725047	3430302	0	6434493	8662600	7082520	0	5838753	3195987	8707585	4434278	7079817	8285223	8325443	3300183	8068208	14625489	3678470	7708577	4110608	9693695	9613978	3877959	4785418	0	8751458
208.842	4339262	3828497	0	0	0	0	0	0	3413808	0	0	2832102	0	0	3396512	0	0	0	0	3948856	3481982	0	0	0	0	0	0	0	0	0	0	0	3486312	3234549	3087112	3319972	2740147	0	0	0	3359140	0	2926226	3244693	2911261	2900161	0	0	3133414
208.845	0	0	0	0	0	5979910	5651088	6402061	0	5226207	0	0	0	0	0	5170466	0	0	0	0	0	5026845	5040796	0	5330723	0	0	0	5002378	0	5623868	0	0	0	0	0	0	0	5523665	4499798	0	0	0	0	0	0	0	0	0
208.845	172438592	81234704	69123256	92384680	98520208	98094856	96359056	96776208	103583536	99086048	92211248	125954536	92819272	60931192	134490528	73694496	117025304	77250608	85004616	86737208	116877952	95079456	71383704	101909456	69021472	21149900	66933048	77500624	70407304	68079616	84607040	43245272	71680104	62586872	71052808	79442088	70040504	27274690	74461392	69380440	70888872	68972592	62467988	58178712	73392416	72216768	76426632	18402820	68369384
208.85	6057028	0	0	3081386	3202961	3033610	0	3204369	2915126	0	0	0	0	0	0	0	0	3284534	0	3076030	0	0	0	0	0	0	0	0	0	0	2708800	0	0	0	0	0	0	0	0	0	0	0	0	0	0	0	0	0	0
208.889	4288609	0	0	2884806	3020460	0	0	2809517	2699601	2785021	0	0	0	0	0	0	0	0	0	2791258	0	0	0	0	0	0	0	0	0	0	0	0	0	0	0	0	0	0	0	0	0	0	0	0	0	0	0	0	0
208.936	6132356	0	0	0	2840270	2870600	0	0	0	0	0	0	0	0	2791909	0	0	0	0	0	0	0	0	3461650	0	0	0	0	0	0	2851201	0	0	0	0	0	0	0	2744720	0	0	0	0	0	0	0	0	0	0
208.957	19127444	4895074	3837963	6311415	6643934	4905816	5355745	4191072	6406528	6339372	4506244	4689978	5269914	4907719	3707381	6038388	4617836	8803971	4950941	7922571	4886224	5423470	4888811	6584867	5348213	0	4737416	3975458	4733914	4697175	5176977	6924074	4243641	5809739	5271644	4164343	5003270	0	4489375	4405160	5014524	4838535	5969383	5502700	5225841	6152213	0	0	4194875
209.973	4109697	0	0	2976699	3880098	0	0	0	0	0	3330670	0	3538272	3164049	0	0	0	0	3566453	4140629	0	0	3686823	0	0	0	0	3197435	0	0	0	0	2795629	0	2963757	2758596	2989255	0	0	4304000	0	0	0	4376027	3779654	0	0	0	3106581
210.839	4171241	0	4010560	3647746	3370985	0	0	4372891	0	4401162	4220374	3651427	2976424	0	3666220	4772004	2704087	0	0	4144799	4131271	4437401	3892199	2756227	0	0	4109973	0	0	0	0	2844247	4471205	3593360	2908541	0	4273420	0	0	0	4567909	4108235	0	3398983	0	3593516	3201535	0	4274543
210.842	0	8151130	0	0	0	7935092	0	0	6612063	0	0	0	0	5618143	0	0	0	5107098	6932175	0	0	0	0	0	6427805	0	0	6534739	6152663	6403482	6317554	0	0	0	0	0	0	0	6702589	5834459	0	0	5997845	0	6248093	0	0	0	0
210.842	204650992	115142744	95777344	109818624	119189992	122688624	112556032	116266400	115536992	108819464	126266840	171175776	102634664	89002464	179482416	95580840	152842208	100873624	114235088	99620512	159150032	110776728	97103848	136128896	94925984	29623798	91051672	101373520	94730712	95221144	104773104	50750552	97695144	86234512	96572288	105453072	91582736	39568136	104019456	90386136	98161512	92321232	86668568	77828680	100062880	98121264	101135104	27716434	90550640
212.839	0	0	0	0	0	0	0	0	0	0	0	0	0	0	0	0	0	0	0	2878358	0	0	0	0	3479973	0	0	0	0	0	0	0	0	0	0	0	0	0	0	3229693	0	0	0	0	3318704	0	0	0	0
212.839	85548840	57247036	47380320	56387572	59193052	61626736	56851704	61168316	61860120	56756424	59294488	81384568	54286756	43661028	85865560	49682368	76150072	49199756	57207784	51209108	73536672	57284276	47989968	70848232	46823844	14737082	45333376	53009256	46763696	48855744	54664000	26730866	49109616	42523324	49907844	52615948	46761468	20017124	50870968	45966332	51038400	45472504	42373676	39266196	49744816	49507116	53970964	14136373	45774488
212.906	33226574	10734947	14863243	19505180	15705859	11127192	13162786	11218660	14817599	13822192	17068866	11455652	15287755	17131278	8592516	14376936	14384486	20948660	14844945	18627518	15395016	15677148	15829238	14305040	13911502	3070945	17499046	13753232	13008598	16626409	13050729	30235036	14520985	18236134	16021677	13898547	12898853	5902348	14269152	20646950	15079661	14320416	15033943	18982848	13141977	13284179	19316798	4126300	19396290
212.952	15636333	4179839	7316393	11235384	9307935	5405365	6679102	5378818	8037211	7156492	9427809	5201089	7352808	6568234	4989091	6499846	9013637	9465040	7011887	11125210	8293604	7914745	6447890	8662831	6964203	0	6738882	6042541	7974642	7297287	6453128	16146872	8247988	8403717	8510665	7105359	6259777	2741544	7726331	10387524	7451404	6167870	6675573	9568223	7422966	5445488	7772251	0	10854112
212.989	10368900	11932053	12572608	21311566	13011765	14171595	10531156	14482200	12991855	18223392	24871800	18666712	38185472	15963969	15518906	10137116	17745310	20153062	9576518	11700720	16291065	12421904	9516328	18968392	11588097	3106065	8147928	9534404	8054024	12116765	12110752	11382223	11814601	8538908	8784096	9937765	14622295	4105278	10236688	10046555	12796196	9766741	11764875	12603383	15755277	12699526	0	0	13196023
212.999	8889227	3212187	5049798	6775381	6268731	3909586	5210459	3932447	4999029	4127527	5244287	2914526	4803077	4598599	2894528	5712931	5323172	6884076	5227596	6498935	5477632	5835030	4323118	4751695	4270088	0	6320606	5184970	5183246	4995364	4589991	13389270	4646096	5848866	6489830	4492140	3860062	0	5122838	7066210	4977962	4517212	4286098	7320062	4301588	4987276	5177464	0	7612158
213.017	0	0	2752978	5900384	5031238	5358044	4420454	4903978	11452800	4031025	6076811	7988458	3358991	0	10944716	3442222	9946544	0	4410455	5787649	9166090	3536417	3010361	13085530	4204051	0	2918121	0	2758680	2790959	5408178	0	3047386	3455790	0	0	4768361	0	4099104	3134445	2789174	3480423	0	2875914	4646431	0	0	0	2783241
213.186	0	0	0	2739269	0	0	3047947	0	3323616	0	0	0	0	0	0	0	0	0	0	0	0	0	0	3473354	0	0	0	0	0	0	0	0	0	0	0	0	2689230	0	0	0	0	5545425	0	3406711	0	0	0	0	0
213.99	0	0	0	0	0	0	0	0	0	0	3734256	0	5303378	0	0	0	0	0	0	0	0	0	0	0	0	0	0	0	0	0	0	0	0	0	0	0	2873766	0	0	0	0	0	0	0	0	0	0	0	0
214.836	19893232	12398009	11436058	13364347	13855584	14707199	13629831	14051177	14953831	13694238	14914547	19859754	13219382	9074568	21162282	10006126	17685052	11248396	13576346	11107355	18768140	13246309	10881357	16329709	9279039	0	9706994	10002446	10310422	9731959	13008933	4969765	10524368	8736124	9385245	9771922	9620102	4901977	11528457	11474110	11026871	8932274	8172257	7470209	12489818	9741755	12733637	3126956	10719071
214.903	22144022	5679582	9033792	13449376	10959749	6753829	9662379	7905168	11174281	9937217	13065243	7958864	11608667	10335662	7644498	0	11785829	14969648	9968832	13017152	13095216	11383691	9973106	10681367	8012388	0	9294358	0	9107258	9549725	9483341	17788492	9700083	10830755	8747842	8610743	0	4153213	9071404	14358756	8657887	9060313	9839367	10439848	10276992	7793120	12820715	0	13456262
214.949	5802034	0	0	4248506	2782111	0	0	0	3462306	0	0	3038059	2940789	0	0	0	2957442	0	2716379	0	4328265	2757670	0	0	0	0	3315247	0	0	0	0	5045351	0	0	2745437	0	0	0	0	0	0	2748404	0	0	0	0	3196935	0	0
214.97	0	0	0	4402886	4905899	3518026	3154897	3440822	3185581	2947684	6265923	4853623	3867009	0	6423418	0	5413519	0	3997927	3766630	6459220	3307698	0	6199361	0	0	2840891	0	0	0	0	0	3551767	0	2961512	0	0	0	0	0	0	0	0	0	4005543	3561222	3957523	0	0
214.987	0	0	0	0	2690996	0	0	0	2823093	3406701	0	3012480	5966474	0	0	0	3160217	0	0	0	3285341	0	0	3448139	0	0	0	0	0	0	0	0	0	0	0	0	0	0	0	0	0	0	0	0	0	0	0	0	0
215.029	85410912	45742628	62217352	62332132	61823948	79634024	70009328	58941400	64134604	71720320	56080488	58784152	55053984	48831476	57809308	73850080	38771380	74375032	54448392	83173512	54311284	68787152	67566008	54285412	66256556	0	51949660	60366972	65741692	49586148	82714776	70082200	60505912	58499052	49159560	56336380	89414384	0	76078960	65632560	48750124	57548832	68558672	62766324	74031304	52604968	0	0	66051024
215.031	76186720	34708004	43990156	0	40598476	56884844	50192884	40083416	48365004	49069444	38713448	37296536	0	36772856	39516572	49331420	27421364	46727032	41427208	0	38476148	45005780	47331768	39228520	48725676	0	36864092	39829628	43770752	38535144	58089624	43818644	41787192	41476076	37236108	41082876	63322868	0	54337392	0	34135596	38010916	46571344	42564852	57016520	36159528	0	0	45087696
215.033	6156157952	1433106944	1794473088	2622979328	2591521792	2642640384	2477490688	1883996160	2551414272	2490596864	2759030784	2698476032	2568716032	1499692032	2865461760	243432672	2116254336	2960621312	1937342720	2712633600	2743826688	204176336	1961851264	3117904896	1884520064	344897408	1451524224	214696064	1696301952	1652785152	2573566208	241786512	1701216000	1602060288	1415806336	1540128768	286259968	501185728	239894384	186644784	1349287424	201523232	1803911040	229047536	2540273920	1504346112	280329536	371326240	1872067584
215.036	21996644	0	0	0	5970383	0	0	0	0	0	0	6708637	5567654	0	8401313	0	6352568	6540154	0	5918858	0	0	0	10337386	0	0	0	0	0	0	0	0	0	0	0	0	0	0	0	0	0	0	0	0	0	0	0	0	0
215.054	10292335	2944049	0	0	0	3624312	0	0	0	0	0	0	0	0	0	0	0	7742851	0	0	0	0	0	0	0	0	0	0	0	0	3821992	0	0	0	0	0	0	0	0	0	0	0	0	0	0	0	0	0	0
216.032	0	0	3858110	0	0	0	0	0	4771273	0	4173998	4316618	5087429	0	4500963	0	0	0	0	6368414	4523392	0	0	4623562	0	0	4068968	4829861	3683718	0	0	5387464	4040508	4455971	4164525	4383765	0	0	0	0	3702913	3852886	4012931	4939077	0	0	0	0	4653071
216.036	0	6151230	0	7503619	7411175	9347211	8741903	6857222	0	8183686	0	0	0	5873188	0	9150222	0	7027084	0	0	0	7607817	6806482	0	7962831	0	0	0	0	6570522	8884967	0	0	0	0	0	9497873	0	0	6675308	0	0	0	0	8938231	6812232	0	0	0
216.036	411600544	88800320	107347648	158973696	158645728	149864592	146342928	114246152	159137744	151527296	170982064	162839504	163283136	93175336	180943840	109207312	140967184	168493456	112468800	160580256	165821312	149102096	111348688	202241744	121667792	21883274	95421032	98075304	101492104	100794904	146547424	102580424	101810496	101249576	100466608	105595416	147971344	30181078	128852336	109509488	84148352	92414552	106713480	107425608	141574896	90681928	16487274	23007018	109641232
216.039	10939040	0	3981762	0	0	0	4229905	3808264	4811724	0	0	0	0	3131174	0	4237584	0	0	0	0	5278595	0	4109524	0	3547089	0	3890283	3163305	3622409	0	0	3753163	0	2964519	0	3299864	4765715	0	4520817	3458414	3276933	3217498	2965894	3326537	0	3508298	0	0	3878419
216.893	4612722	0	0	0	0	0	0	0	3449705	0	2915471	0	0	0	0	0	0	0	0	2830678	2864173	0	0	0	3215245	0	2950421	0	0	0	0	2796696	0	0	0	0	0	0	0	0	0	0	2809427	0	2991808	0	3310905	0	0
217.026	45086904	17901114	22460630	0	0	25066120	22160908	18195474	0	24664424	19025112	18781662	20482762	19755060	19498510	30048542	13733715	0	17327440	30225560	18181486	25204766	22482380	21313812	27878096	0	21965910	25648304	25098096	18422828	26533142	0	21893922	24140860	20468146	23440398	33398546	0	27480910	19479946	19405496	24937580	27460504	27292026	24390918	19088456	2736768	0	22155314
217.028	30611642	11816507	0	0	0	0	14056973	11498515	0	14379369	11660505	10874335	14633676	0	11914766	0	8972116	0	12434768	0	11664751	0	0	13281558	0	0	0	15332530	0	0	0	0	0	0	0	0	0	0	0	11615627	0	0	0	0	15574278	0	0	0	0
217.029	0	0	0	35062016	32800740	0	0	0	37061032	0	0	0	0	0	0	0	0	35242880	0	0	0	0	0	0	0	7744373	0	0	0	0	0	0	0	0	0	0	0	0	0	0	0	0	0	0	0	0	0	8479006	0
217.03	2228717824	486440512	554795200	802259200	789807104	704053888	672499200	528024608	710508992	697205120	817921216	770735616	815891136	519602240	849837568	595657024	673808192	856785792	560006464	782926976	790003072	722239488	578256320	997685504	661881536	116513656	525239392	531399872	533432192	550110272	689636608	438665952	528483104	558662720	545948096	584614912	761626368	162840784	653787968	525303168	470811328	505316448	585597824	578847104	704939264	489653312	77767040	123666720	553418816
217.037	78760128	18212416	21101788	30120198	30904296	26450574	25656850	20785176	27736492	28950894	30657758	28632548	31281872	20981816	33320466	23814436	25239386	31943558	23420244	31184030	30240116	27768866	23141842	37746972	26247894	4772729	20540506	21370038	21196662	22189104	26287388	20003556	21379880	22633538	22405560	21926932	29729560	6853840	27427668	20063632	18533054	20728946	23235486	22792576	28079370	19485774	2724613	4196130	21067832
217.04	11798720	0	0	0	4056553	0	4231443	0	0	0	4567264	3594725	4477394	0	4816917	0	3635547	4345991	3690838	4189855	4733812	0	0	6408989	0	0	0	0	0	2792242	0	0	0	0	0	0	0	0	0	0	0	0	0	0	0	0	0	0	0
217.048	78801096	18306628	19001570	36405516	39522284	31330964	19612182	18021406	24983986	26530162	39095524	30936554	40735444	21178430	50392600	24971562	34402144	37618572	21742938	34159780	35523960	17815592	19126744	47331616	30780124	4461438	50566240	21251260	18549626	20995126	25464098	0	26121006	22377544	20375998	22375450	53894940	7032021	34390872	19935638	24017606	31224952	31189924	27599238	49407248	26584146	26931596	5594408	20787262
218.033	125700800	34238504	39809756	48493292	48628176	47064184	42078200	34555408	42898292	42193724	47607540	44888036	46204096	37327412	49598508	41231136	39317896	50931044	40499028	44476032	48504648	42177060	42119096	58243924	45946052	8474959	36013616	36193964	38660424	40048172	44592948	35595492	38470904	39249476	37438372	40998388	54513924	12076719	46191900	35528604	31999202	35378800	40424864	39752608	51619588	35747384	5826440	8808192	39506504
218.052	5523661	0	0	0	0	0	0	0	0	0	3017981	0	0	0	3346484	0	0	0	0	2890378	0	0	0	3004766	0	0	4222009	0	0	0	0	0	0	0	0	0	3676428	0	0	0	2736875	0	0	0	3817230	0	0	0	0
218.874	0	3930034	4110718	6042744	6950231	4809090	4401536	5977508	4841700	4298926	12601508	14586240	5438035	4031442	17666526	3063996	19585870	0	4854001	4211718	14690501	5300164	3884868	14538021	5838416	0	3800233	4975423	3653309	6183879	4243178	2898565	3648365	4124386	4035381	5334905	4601746	3052595	3383950	3290180	4477854	4134669	3687743	3095128	5723294	5067716	8000298	0	3690485
219.004	5131428	0	0	3478195	0	0	3215803	0	3458331	0	0	0	2924943	3100560	0	0	0	3633693	3282223	3496256	0	2731267	3540607	3634028	0	0	2774753	2733436	0	0	3633196	3471556	0	3365921	2758385	0	3758030	0	3508422	0	2802657	0	3833982	0	3696859	0	0	0	0
219.034	22072498	6756860	7364300	7637697	8641440	9280074	8757192	6542319	8212776	9009394	8913140	9233869	8399005	7164958	8816176	7697672	6807459	8524586	7746878	8378958	9442571	7487505	8768397	11282812	7890074	0	7888879	6007946	7296771	8355859	9461051	6501586	6370483	7585840	7892351	7474113	8931548	0	7414994	6431636	5489904	6664794	6923149	7651243	10349802	6217742	0	0	7637573
219.045	21857464	6671873	6288593	10126534	11038629	10924112	6390734	6459636	8466220	7974647	10622202	8955347	11286178	7202340	14713398	6827534	9929641	9731887	7391555	9823315	9597200	5217303	6061458	13534594	9985183	0	16916468	6946447	5767432	6796313	7539521	11731671	8055480	6728757	6639492	7296454	17113826	2844288	10944215	6259097	8336118	10606687	10535826	8894896	16602351	7812115	9147773	0	8073291
220.871	0	4442401	4218652	7237601	6565565	4948841	4807905	5637411	6646795	6473696	12847211	15459610	7601104	4069738	17739188	2875341	20029260	0	5228168	5077856	15137801	6492515	3614382	16853314	5405117	0	4881890	4798397	4584947	5712723	3870969	0	4139683	3748476	4197288	4771022	4361224	4027789	4601273	3725307	4408191	3252127	3434206	3516214	3626538	5119792	7253712	0	4701621
220.919	4835351	0	0	0	0	0	0	0	0	0	0	0	0	3581311	0	0	0	4591682	0	0	0	2995320	2802114	0	0	0	0	0	0	0	0	0	0	0	0	0	0	0	0	3274257	0	0	0	0	0	0	0	0	0
221.02	3834436	2858847	2708574	3772958	3465722	0	0	0	0	0	3051695	0	0	4041131	0	2928013	3862421	3749482	3545289	2967004	2902084	3332005	3166956	3351438	0	0	0	3233788	3104813	3591315	0	0	0	3322685	2870630	2851593	0	0	3225970	4149055	2844358	0	0	0	3004779	3607150	0	0	0
222.03	3834354	0	0	3203764	0	0	0	0	0	0	0	0	0	0	0	0	0	3401967	0	0	0	3151191	0	0	0	0	0	0	0	0	0	0	3107415	0	0	0	0	0	0	0	0	0	0	0	2912275	0	3312457	0	0
222.062	0	11234054	20412956	23753152	28711066	20560710	19969722	15923470	8125379	26782110	45655684	40212248	27175868	13017448	47159256	11974725	44190088	9906170	19494532	18870580	44316112	24811876	18306704	54715284	26436510	5501923	18984098	20265384	22527922	23780678	19335894	12147748	16906082	18892152	15130252	19496094	25757680	10984805	20221812	17511180	17978536	12233110	14919902	19027806	19869216	18669840	3401430	7631270	17797580
222.999	3891066	0	0	5185318	4940286	0	0	0	0	2905066	3643927	4983958	4345389	0	6054263	0	5170489	0	0	0	4107044	0	0	3217750	0	0	0	0	3069437	0	0	0	3101871	0	0	0	0	0	3706811	0	0	3056524	3265886	0	2791830	0	16233563	0	0
224.98	4735069	0	0	3842785	0	0	0	0	4673919	3912302	3820339	4647814	3674623	2899161	3798192	0	4404887	3336416	0	0	3929526	0	0	4804830	0	0	0	2987997	0	0	4044941	0	0	0	0	0	2777131	0	0	0	0	0	3226962	0	4118132	4129072	0	0	0
225.002	16782950	5040960	5737621	8316393	6658748	4314981	3528140	4093256	5960582	3121269	4988220	4474254	5072391	6341601	0	6830759	5671584	10589159	3079663	4873022	4505533	6309346	3495875	9768168	4328385	0	4020848	3189221	4234883	6091157	4569493	10310815	5084984	4509153	3775164	3847320	3815987	0	4637757	3340212	5502341	4020208	6511451	3593787	3763068	6283576	0	0	6186627
225.062	0	4775764	7483563	9651708	9522383	5236216	6965983	6099804	6794647	6931847	21807954	16642979	10815515	6103543	21542096	4579004	29826744	3225594	5362948	5448017	19528144	7937528	5207256	25372930	8616404	0	6736514	6425593	6763925	7568298	5254060	5144756	5716298	6926837	6568656	7108779	7587911	0	6441806	4652491	5829533	4665349	4569072	6836818	7470736	5414476	3086713	0	5114906
225.186	0	0	0	3516454	0	0	4168199	0	3685052	0	3721090	0	0	0	3533826	0	0	4359200	0	0	0	0	0	4787513	3287549	0	0	0	0	0	0	0	0	0	0	0	3183473	0	0	0	0	7390768	0	4435587	0	0	0	0	0
226.057	0	0	3033352	5141311	4984847	0	3280152	3401121	4807863	3234222	6228166	4339968	3735914	0	4454485	3122962	4899407	0	4333660	3995784	5781244	4232536	3341342	6167216	3572243	0	0	0	0	0	3651873	0	0	0	0	0	3288211	0	2984304	2904634	0	3198806	0	0	4803044	0	0	0	0
226.816	5819589	0	0	3100200	3439863	2900123	0	0	3042694	3232387	3871701	4941311	0	0	5292403	0	5668217	0	3140439	3084648	4600789	3172441	0	4968429	0	0	0	3321902	0	0	0	0	2917187	0	0	0	2840581	0	0	0	0	0	0	0	3087323	0	0	0	0
226.921	14672102	5199790	8294697	8185928	8248086	6448058	7094553	5024684	7288738	6518687	9174522	6215713	6290046	7858297	5563802	7489836	9766306	11207193	7595385	11284358	8835058	7369339	7463725	7475224	5666842	0	6378125	6430798	6589860	7633930	6815831	11239221	6880095	7669351	7126301	5664979	6491814	3370955	7393629	9824875	6789211	6593131	6915571	8425747	7393020	7900052	8619529	0	10094916
226.924	88676584	32230830	27869482	32948296	36380440	33763772	27757850	23739308	29927330	31072160	29933050	34324000	26329726	24911994	30678938	30515500	25092514	43745816	28845434	37204872	28441586	30097532	25625902	41700376	27947546	4761386	24371852	23512142	26019236	27087882	29236824	19002166	25940320	23942248	22919454	21566164	27770534	9214923	26265950	23717484	24755292	21728364	27945972	27194132	32212220	34145172	5357578	5358058	24867140
226.968	9948405	3238844	6862137	9375830	7336740	5067720	5092647	4629435	7620527	4592044	8348171	5355057	5679245	7077001	5262764	5829947	8531380	8907302	6112136	8388500	8711167	6433419	5804859	7121963	5644327	0	7242905	4928604	6117808	7212056	6425703	10908485	5661036	7519862	6518060	6078176	4261557	0	5485929	7903867	6126700	5873786	6714882	6119204	5628171	5909922	6186009	0	7947605
226.999	6532351	3046854	0	0	0	0	0	0	0	0	0	0	0	0	0	2734917	0	4018991	0	0	0	0	0	2946104	0	0	0	0	0	0	0	3466063	0	0	0	0	0	0	0	0	0	0	0	0	0	0	0	0	0
227.015	11665668	0	4954952	5763172	4297522	3881686	3954740	3734472	4527547	4223417	5905435	3930176	3719323	4127896	4645821	4544330	4170694	7120435	3173271	6985633	5219852	5079706	4582473	4782655	4197173	0	3551397	3279978	3838397	4664359	4665464	6028116	4574841	4736517	3634745	3523309	3825155	0	4511862	5364363	3843197	3469705	3904529	4802357	5865242	4407472	0	0	4577125
227.202	0	7973380	11102596	23820444	21665640	7805452	43427176	6178816	35749868	11645931	31837788	9258620	13126357	7419093	27938816	5157509	15571469	28516966	4992978	11629526	16397375	14938327	3554177	45898892	23624300	0	18758358	10885282	4319726	8480863	3882169	17706896	19007914	21201088	9880945	15162144	19274492	3783196	11294119	12528331	11441344	48813252	20057166	30747512	11372884	13340646	19219046	0	6887846
228.205	0	0	0	4415930	2977413	0	6043262	0	5753065	0	4564909	0	3221505	0	3382120	0	0	4406123	0	0	0	0	0	5932059	3120262	0	2812880	0	0	0	0	3128525	0	2768882	0	0	0	0	0	0	0	7990255	3207052	4994264	3017861	0	3626924	0	0
228.856	0	7165923	5534083	5708908	4550965	3007187	6590760	5449169	3256964	5515150	4707455	0	7068859	6856409	0	4344182	0	4425227	6367175	4141202	0	6267099	5395805	3522839	4655156	0	4948584	3884920	4913799	5795135	4552989	4072850	6125897	5634736	5940033	5249741	3832800	0	5222209	6136554	5401334	4936873	4558417	4018099	4153409	5758387	8240247	0	5534159
228.918	8769337	3283956	5547413	5839484	4856645	4308707	5047096	2973921	6798226	5473181	4379283	4103821	5286092	5736171	3383901	4756871	4870788	6639642	4838873	6811554	5449210	4974573	6356334	5401391	4510789	0	5849719	4289160	4414613	3985488	4452849	8021413	4947288	5031617	4666962	4870364	3191026	0	4657359	7041789	4512011	4334010	5421411	5383880	4718931	4873795	5009546	0	7028195
228.921	51755832	21905396	18423702	21783164	22976838	21583844	19961656	15698402	21488018	22598046	17416340	20172942	19014860	16962284	17947230	19053960	13446277	27108378	17532890	27520418	15326714	20644590	18280302	25100080	17720390	0	16808054	14659209	15291286	18032208	17438962	13219237	16644952	15446722	16415570	14163165	17825010	5832691	15862608	15074558	15926027	13956794	18642532	17125832	20713300	22369732	3078795	4783614	15974371
228.965	3670854	0	0	2921609	3000658	0	0	0	3212189	0	3371682	0	3055321	0	0	0	0	3148837	0	3249069	2713605	0	0	0	0	0	0	0	0	3152221	0	3992882	0	0	0	0	0	0	0	3816716	0	0	0	2703575	0	0	0	0	3287793
230.853	0	6585837	0	5940834	5274406	0	5773575	5063107	0	0	4137691	0	6758604	5769486	0	3462803	0	0	0	0	0	0	5311842	4105208	3991840	0	4295696	3592049	5196088	5513796	5133624	3629763	5530371	4093386	4316470	3891348	4256241	0	4940022	5856064	4690791	4419766	4904325	4576555	0	5499810	0	0	4558385
230.867	2991930	0	0	0	0	0	0	3616711	0	0	0	0	0	0	0	5511062	0	0	0	0	0	0	0	0	0	0	0	0	4479291	0	0	0	4133126	3594446	0	3353239	0	0	0	0	4039019	3687610	0	0	0	0	0	0	4985910
230.871	0	0	7501237	6575207	6310699	6600129	6379787	0	7357243	6665042	0	0	5689040	6862099	0	0	0	6387150	6810092	8427378	0	6948116	0	0	5903908	0	6727187	6469749	0	0	6560574	0	0	0	0	0	5554934	0	0	7537477	0	0	6441098	0	6510942	0	8525505	0	0
230.872	186785088	80409072	104379832	144233568	134714160	98047424	111982856	91346888	131519288	109622096	119870176	98022064	115332816	101651728	84890840	92599704	106010400	147510736	111532528	144324464	120147896	124695824	104796520	108401152	80418336	18931224	96179728	81516664	93083960	102127688	100875072	109303752	97940744	101849296	88200504	85300888	86647544	37647312	100332792	127955784	96524648	88709304	92772488	93870128	99735904	95074216	127391424	26459078	122844728
230.918	6884679	2887421	0	4234354	3469109	3168715	2699285	0	3560260	3309660	0	2926011	2868700	0	3079401	3935651	0	4913624	0	3643260	2937538	3282848	0	3288847	2727214	0	0	0	0	0	2944971	0	0	0	0	0	3241473	0	2914819	2784851	2996090	0	0	0	3718506	3510449	0	0	0
230.919	18533702	5160445	8645570	18273394	16204597	9704395	10797333	11892690	12659524	10982236	12823277	11131579	13024988	8973088	9131241	10021283	11451180	14748119	11823608	16677756	12775362	13813024	9632114	11137551	8542766	0	9384476	7651968	10329925	10247251	11542347	13194197	10694928	10564826	8081733	8235170	9376513	4198874	10761987	14134611	8859514	9859782	8733846	9990462	10289514	7568306	13293262	3606224	12630596
231	3322459	4386833	5491671	9956485	6234441	6278110	6046504	6393829	5660501	7860589	11141892	7781072	19003120	5635894	6198018	4591800	7483207	9615848	4145165	5269134	7293907	6566198	0	7367212	4278593	0	3584556	3699347	3882581	5953639	5662562	0	5543201	3651311	3850584	4175539	7097110	0	4069651	5042538	5035410	4378074	4391852	4205655	6930814	4807108	0	0	5374108
232.864	0	0	3550631	4633121	3749600	0	3472556	3219321	0	3447000	2999039	2785185	3799717	3701518	0	4064119	3136909	0	2756047	0	3611460	0	3236147	2739625	3044817	0	0	3456558	2986671	0	3482458	5488573	3584644	3454123	3781872	3652127	2853068	0	2770547	4836193	3195806	3693704	3758722	3302507	2826041	0	0	0	2829663
232.869	193077008	62247872	83736488	136631840	130684128	95557488	110549680	88349048	129045688	105682136	141841664	116921504	114415784	80877328	104912688	80967544	128113040	142792528	91274192	138369296	140562752	119969552	87909168	126391464	69433296	15225789	80037752	74811952	77265584	77511184	95657304	105290176	80578184	87214760	81934064	80103456	72017104	30358908	84129392	116905312	76159904	77288072	78404224	83171952	84417336	73333080	107215056	20643162	102078560
232.89	6339343	3389638	3325100	4380199	3854565	3943794	4081585	4327806	3084984	3920989	4667142	4683944	4741803	3690260	4892983	3292029	3750804	7534418	3869140	4359446	4161353	3542035	3691192	6775986	2946518	0	3975551	2966708	2947252	3112466	4073313	3153603	3027592	0	3313909	3170851	4038354	0	3095415	0	3276581	2787598	4501128	2823538	3661119	2831965	0	0	0
232.916	12369684	4196300	5845939	10495532	11268330	6216055	7916214	7349123	9139388	7727841	11186444	9054381	8140977	4621082	7558975	6717827	9416092	9401174	5962202	12490011	11052365	8982809	5323070	10250426	5121243	0	5960067	5128249	5916344	6720024	7673703	9062345	6610573	7234230	6035706	5629736	6291671	0	5718140	10228078	5725100	6083220	5168014	6353913	6540613	5641571	7812825	0	7887980
234.859	5548188	3395420	0	4187559	4352097	3587299	3146646	3537648	5545978	3801130	4577001	5825632	5346374	0	8123734	3281698	6607818	2879636	3220217	3849852	6135963	3822544	0	7720741	4665160	0	4202410	0	3393005	0	2945471	2711932	3171532	0	0	0	3507312	0	3219000	0	0	4391966	3542085	0	3051998	3575507	4288163	0	0
234.866	78741664	24384860	31359332	44386216	42980960	28426468	31155224	25391856	36709884	34025004	47875820	38667872	38074952	32839892	36890968	30732580	47610828	47757460	30014842	45869692	47682204	38275280	29611212	47060776	27791690	5556524	32520362	29383600	29033454	31198106	29087552	34999164	28379084	33102928	33450096	31070574	26795632	10694387	29657016	38520648	29185434	30700576	28591174	33840244	27948256	27849428	31613604	6199224	34450004
234.887	7366817	3557473	5067624	4362156	3175782	4442856	3949595	3724021	2969342	4429359	4702447	4418150	5007947	4407002	4807005	3454504	4461010	7637144	3498367	3447425	4365472	4220118	4399313	7317293	3347021	0	3402286	3339188	4118001	3591838	4452934	0	4511696	3674708	3076979	3048817	3717429	0	4004796	3973454	2910751	3680291	4977227	3672696	3584227	3670488	0	0	0
234.952	5721262	0	0	4740024	3029361	3148531	3861542	2973952	3120904	3848249	5114622	5001843	4035672	3087591	5171567	3501877	5914596	5053602	0	3504780	4966058	3055076	3142622	6093633	3839832	0	2773943	3284415	3059706	2755498	3545428	3188368	3978202	2724193	3088255	2956155	4041346	0	3320006	3212638	3222703	2892848	3404377	2930312	3151344	3380707	0	0	3225705
236.856	3837945	0	0	2863356	3226546	0	0	0	3362067	0	3765410	4641262	0	0	5020497	0	3729882	0	0	0	3552706	2746978	0	4553076	0	0	0	0	0	0	0	0	0	0	0	0	0	0	0	0	0	0	0	0	3094610	0	3104843	0	0
236.863	8327675	2738120	3432686	3981053	5244851	3124009	3899216	3273267	3492628	3948879	4847267	3449327	3023798	3142122	3143506	3259037	4405212	5312425	3760370	4578744	5492163	4366948	4079160	4800886	3207823	0	4306600	3031805	3465211	3772403	3663346	3854091	3619556	4503490	3542460	2758792	0	0	4082127	5048577	3222369	3598978	3754458	3413832	3568211	3083293	3440716	0	3558937
236.906	0	0	0	0	0	0	0	0	0	0	0	0	3035582	3735666	0	0	0	4682158	0	0	0	0	3225663	2700674	0	0	0	0	0	0	0	3625235	0	0	0	0	0	0	2806484	0	0	0	3074018	0	0	0	0	0	0
236.949	0	0	0	0	0	0	0	0	0	0	3106741	0	2748869	3063675	2828903	0	0	3422900	0	0	2991823	0	2897991	5058447	0	0	2971313	0	0	0	0	0	0	0	0	0	2820085	0	0	0	0	0	0	0	0	2858026	0	0	0
237.015	48947732	23942882	25877258	30374166	29546442	27273792	28130662	22971466	21692200	29198180	37767364	30230540	31267792	30231176	32476024	21826232	31153666	46115260	27033356	29141966	34751448	27945600	32073298	46561696	27509414	5272448	24170936	21376276	26705166	26207500	31342866	25244968	25275640	24870364	23417300	23788188	33196032	8036432	27939042	26368288	22742914	20819354	31405558	24163946	32869998	24321076	7654507	6086645	25967674
238.018	3858094	0	0	2859183	0	2943185	0	0	0	0	3241869	0	0	0	0	0	0	3417395	0	0	0	0	0	2799289	0	0	0	0	0	0	0	0	0	0	0	0	0	0	0	0	0	0	0	0	2974229	0	0	0	0
238.885	28082986	7873548	7432272	9420331	7892188	6322502	8629344	6590281	10011656	6884428	6272564	3826517	6918397	11458519	4217131	6713839	6277063	13806226	7982655	10555084	5364418	9014222	9399165	7123875	5656493	0	7910009	6589469	5790432	8372768	7251834	12566128	7865300	8785162	8379103	6894966	6943030	3009109	7731134	10939536	8055037	8316089	7964486	8400372	7265694	6126908	12386765	0	8510901
238.932	5113649	0	0	3781682	3054050	0	0	0	2722318	2880593	0	2817373	0	3108831	0	0	4538322	2910359	2826822	4093138	3302088	3020758	3150980	2980784	0	0	0	0	0	3202599	0	4427384	0	3332369	0	0	0	0	0	4525209	0	0	0	3602941	0	0	3168470	0	3146431
239.012	16743227	8748062	10369125	10926653	9802989	10864982	10382960	7640409	8771607	10614875	10949196	9429354	11424016	9746925	9529671	7716611	8751076	14889631	10054739	13322460	9919697	10871779	10439056	13898693	9147325	0	8896645	6507566	9224685	9843249	10263697	9929349	8368098	9217821	7552752	7953284	11746122	2960230	9804747	10304679	9138453	7560140	10556763	8313869	11182001	8973133	0	3091180	8372174
239.077	12270404	0	0	3094342	5743862	3008350	0	2728801	0	0	4605016	0	3659034	3031544	4332886	3298829	4237300	4701862	3707485	4736740	3415256	3002350	0	7412694	3132869	0	0	0	2751860	4181050	4322717	4661904	3659497	3716391	0	2755211	3161940	0	4159443	2705588	0	3455573	4620390	4501018	3649979	3081301	2758896	0	3161819
239.202	0	0	0	3655255	0	0	5201800	0	4493868	0	3366767	0	0	0	4262258	0	0	0	0	0	0	2698755	0	4686327	0	0	0	0	0	0	0	0	0	0	0	0	3502951	0	0	0	0	6409446	0	4376883	0	0	5534214	0	0
240.049	8813508	7208115	3839754	8387271	10916213	0	5230827	4852692	3115653	8767693	9825032	4697106	7902631	5159063	8576554	0	4951248	5712646	7130347	10791258	4068163	7326859	7194151	6120659	3851967	0	6098144	6955184	5446610	0	4353607	0	6781772	3232436	4820084	5731308	6981094	0	5329718	8267619	3202774	6019929	3358468	7477463	8774217	3954894	0	0	5088400
240.882	16524330	4292132	6392710	6575407	6280668	3702328	5446983	3884848	6743768	4969250	3772824	2890384	4873753	6139672	3136218	4797718	3501446	9385808	5887838	6808504	4403096	5947147	6269594	4871588	3173152	0	5200673	3780624	5240221	4443424	5605329	7444905	5057435	4719397	5424598	4554296	4606557	0	5516934	6562290	5108073	5548740	5858437	5977970	5134013	4729136	7804194	0	6049829
240.9	0	3604262	5999497	8048433	8437214	5465658	5833033	4645426	6498522	6461220	14932891	13109907	8476187	3575578	14014174	0	27079050	0	5567328	6753722	15461786	7906574	4685212	14497193	5826210	0	5783331	5039122	5084318	5878050	4562388	4815020	5154973	5801000	4533720	5237306	3646047	0	4940935	5318133	4546412	4737478	3385480	4631413	4480703	5544498	9770789	2724527	5905448
240.937	3985968	0	0	2874165	3066338	0	0	0	3311581	3266600	3020961	0	0	0	0	2812189	0	3155797	0	4332990	3456926	3077395	0	0	0	0	0	0	0	0	2726874	3508657	0	0	0	0	0	0	2896779	3301883	0	0	0	0	0	0	0	0	0
240.986	0	0	0	0	0	0	0	0	0	0	0	0	0	0	0	0	0	0	0	0	0	0	0	2902462	0	0	0	0	2810534	0	0	0	0	0	0	0	0	0	0	0	0	0	0	0	0	0	0	0	0
241.093	19610690	0	0	4170824	4344309	3064399	0	0	0	0	0	0	3547701	0	3753222	4351283	2821043	7762787	0	5140943	0	0	0	6194648	0	0	0	0	3074735	3060536	3410675	5071816	4363950	0	0	0	4383354	0	4957081	2963221	3410061	3686366	4585637	4130712	2838233	3231047	0	0	0
241.217	0	7043407	10694071	24779606	24930820	6999645	41144168	4389459	36047096	11998531	26561488	6467266	13502021	5571658	25947936	4703043	12288462	32357228	5021066	11602396	12404153	14742845	3245254	49413624	18844870	0	16792378	10378037	2950329	8475463	3232263	16729049	18551482	18272336	8398844	12158037	19374732	3020139	11082404	11868202	11860641	43282412	17559736	26104238	10119401	11873877	26281816	0	5368159
242.221	0	0	0	3969482	4791925	0	6198222	0	5722451	0	4845682	0	0	0	4384746	0	2818207	5019581	0	0	3245078	0	0	8555241	2976816	0	2748799	0	0	0	0	2800230	0	3008207	0	0	3575825	0	0	0	0	6575202	3018568	4109405	0	2763199	3818483	0	0
242.898	0	0	4069532	7905300	6992573	4199179	4683277	3153907	5786509	5785564	12131547	10735531	6446868	3624503	12779631	0	18373416	3916014	3848793	5671047	14286416	5288488	3974553	10772360	4016500	0	4426153	3731935	3586364	4008445	3740422	4264128	3192132	3383327	3750060	3216088	3534950	0	3392816	4016947	3444400	3118508	3823269	4506830	3728955	4237570	6387800	0	4216948
243.062	5388053	3109679	0	7723045	4736718	4248347	3536924	3911937	4713371	5019114	7545076	6040513	5924647	3751757	6014095	3351600	5492553	5444602	4464748	4914839	4430430	4645950	3227053	8185774	2998916	0	0	2878959	0	2771470	3387677	3573973	4985169	3779890	0	3470820	3362171	0	4874045	3500108	3946953	4922046	4285884	4469481	5014990	3274258	4530288	0	3516046
243.953	9111913	5661841	3780385	11240575	13009704	3984238	7981162	6174028	8018403	10575410	15082872	7702579	11052939	5894848	16574775	2739098	8845302	4019764	7841487	13547241	7917222	8424624	7347988	8657017	3237848	0	4710117	8230463	6125444	0	5905817	0	7733138	4044181	5779599	6981408	7863271	0	7879551	11989455	0	7804185	3995184	6866807	9469491	3981156	4708078	0	6495511
244.887	26875322	12015347	16284561	26369242	25029504	17796544	18919606	16136083	23462442	21400186	28786172	21922982	21972974	13796147	19182052	15374083	25085094	24857708	13982512	27623226	27309804	21651234	16949882	25325896	13069867	3013339	14078996	13851788	15013823	15365304	16430612	17941940	14162897	16494071	13358433	13028696	12867666	5197766	15547327	21075538	14009553	14378355	15228580	14953477	14738072	14331828	16804204	3775717	19614112
244.89	3507131	0	2805905	2908634	0	0	0	0	0	2948218	3045884	2964646	4115438	2841139	3336164	0	3669672	5129325	3320113	3127099	2840556	0	3739259	4646729	3138091	0	0	0	2800575	0	0	0	0	0	0	2998873	2756178	0	3134399	0	3122897	2701427	0	0	2825880	2911156	0	0	2882976
244.934	14005694	9087736	8832918	15813854	17310596	9963972	10738873	10226583	11665965	12538494	14421506	15123627	13273075	8512824	14406124	11226888	11283632	17157232	8922933	15738686	14380783	12947240	7626368	17768786	9644079	0	8420374	8098960	9401282	8494268	10982939	8424890	9703380	8325628	8562021	7593307	9544791	0	8961986	9381464	8779991	7601528	9008810	9901068	9772701	9121720	3659634	0	8090022
244.981	4882371	0	0	3947234	3501449	0	0	0	0	0	4645385	3778224	3607032	0	5808628	0	4336825	3758194	0	3391811	3807986	0	0	5544285	0	0	0	0	0	0	0	0	0	0	0	0	0	0	0	0	0	0	0	0	0	0	0	0	0
245.028	0	0	0	3254246	0	0	0	0	0	0	2905103	0	3255036	0	0	0	0	4137589	0	0	0	0	0	2879335	0	0	0	0	0	0	0	3832005	0	0	0	0	0	0	0	0	0	0	2911413	0	0	0	0	0	0
245.043	4209608	0	0	4483304	6253455	3475917	0	0	0	3798662	5773842	7468216	4712446	0	12667391	0	9993412	2857078	0	4693832	8483574	2817589	0	12372330	0	0	0	0	0	0	0	3136455	4448219	3037703	0	0	3141220	0	0	0	0	0	3360951	3103517	3444648	0	3916672	0	2939062
245.859	0	3393875	3611135	7379250	6791128	3570704	4504320	3430872	6421616	5513920	7194239	5301014	6836303	0	3986577	3486058	5333337	0	3299727	4938635	4818735	6409107	3460321	6335001	3516540	0	3007296	3781847	3592696	3842826	4741774	3250211	3183630	2981336	3396529	4333454	3147965	0	4528126	3850451	4316499	3947723	0	3883283	3912443	3142146	3877353	0	3979304
245.95	6075920	3905371	3308041	7914810	9352160	3339799	4741895	4368350	5194358	7197383	9885323	5433633	6960216	3850414	11741857	2780276	6662506	3118247	5318808	8503186	5439286	6641565	6653162	5816877	2839684	0	4118340	6686942	3985309	0	4127385	0	5048596	3123808	5312440	6107027	5735111	0	5043715	8978143	0	5809363	3136290	5672096	6265604	3368969	4226549	0	5857844
245.987	0	0	0	3396413	3407331	2708506	0	0	4604537	3024585	7174800	6725925	5300316	0	7512744	0	7777648	0	0	2998165	4973368	0	0	6500917	0	0	0	0	0	0	0	0	0	0	0	0	0	0	0	0	0	0	0	0	0	0	0	0	0
246.846	10835538	3477167	6342761	9013638	6504492	5006940	4584775	4298263	6903476	4660484	9681663	7688580	4934316	5399569	6811453	5948879	7934473	8985812	5274602	9829336	9310064	5791232	5251908	7633640	4070090	0	5547112	4675101	4505390	5152600	5531396	7696524	5399624	5571380	5763580	5163455	4965669	0	4835385	6581073	5512913	5131806	5727624	6433053	4946778	4902988	5529187	0	5882028
246.867	0	3479792	3598699	5724552	4700718	0	3994440	3559960	0	3576581	4130050	0	6197422	4396051	0	3425489	0	3014613	4626924	0	0	4231682	4009798	3074284	2947788	0	3543657	3128607	3613999	3804505	3078406	0	3732553	3876278	3163390	4332992	3050791	0	3459386	3970900	3913171	4047136	2912650	3517728	0	3381838	4602214	0	3453359
246.884	30582356	13029298	17892462	26441098	26233902	18435680	19427658	15004697	23018166	19497734	27664132	23633288	20650160	15965205	21146436	17223634	26621456	26684630	17814508	27144156	28002162	21311492	17966920	26800880	15544013	0	16667754	15478048	16134703	17283418	16441096	19051152	15786058	18091704	17071614	16183745	15382313	6454365	15398459	22380374	16815574	16268833	15710092	17255714	15294301	16361551	17732200	4269398	20274866
246.887	4922453	3013554	3212654	2710922	2927151	0	2830921	0	0	0	3289348	0	3470512	4157461	0	2972883	3323664	6209238	0	0	4334963	3136772	4054856	5480177	3094478	0	2822506	0	3268912	3038043	2814216	2791825	0	2812856	2971135	2874561	4448554	0	3484475	0	3803605	2735138	3481740	2725923	3754846	3522127	0	0	0
246.931	11187800	6661046	7185522	11398541	11177011	5998179	6810445	5729308	7535290	8491785	10415882	11224461	8549556	5707802	9593675	7489751	9146903	10921176	6946801	10285023	10351477	8232969	6087501	13239034	7323089	0	5311340	5444387	6897714	6663518	7726349	5981845	6806605	7473852	6727426	5501891	6374702	0	5863486	7069532	5963739	5721125	7296657	7667497	7283554	6539347	0	0	5996728
247.044	11517536	6581184	6607998	10338711	11424828	6923371	4855124	5240355	4227265	6267665	15724312	12838297	9156798	6048806	19436382	6562274	13293099	8876253	6449659	7950312	12142460	5912085	4549464	18993936	5073626	0	6581360	4766251	7698488	4723943	5823770	5635745	6908755	5556422	5521931	6205896	5648186	0	6958149	4800874	5267433	6719022	7057309	6962488	6429036	6255195	5801083	0	4915398
247.059	9672289	0	3246720	4145048	4673598	2987372	2830165	0	3203778	2831121	4394778	4968347	0	0	5512033	0	4542510	3689694	2746236	3511273	5790589	3354647	0	6718228	3436251	0	0	0	3836473	3093352	2738204	2717858	2761044	0	0	0	3291451	0	2906693	0	0	0	0	0	2954606	2720860	0	0	2740424
247.856	0	3053575	4424913	5698521	5197950	3516071	4404107	3948114	5222647	4229445	6657917	5222383	5897479	3849851	4399592	3214000	5384887	2953986	3852352	3963429	6166446	5361770	3390886	6663094	4123158	0	4467854	3298591	3696481	4414370	3703925	0	3130495	3872526	0	3509228	3456140	0	4049778	4275148	3208010	4092270	3030517	3682724	3454390	3222675	3531739	0	4058414
247.968	3554463	0	0	2938593	3445383	0	0	0	0	0	4778890	0	0	0	0	0	0	2768135	0	3947053	0	0	2778800	0	0	0	0	0	0	0	0	0	0	0	0	0	0	0	0	4016602	0	0	0	3672499	0	0	0	0	3118908
248.833	0	0	8839473	6704676	7002313	7456491	7097801	6923399	7181110	6391681	7890929	7893586	4096858	0	7504010	9920651	6389596	9139499	0	8796267	7753703	6784204	0	7635064	7228252	0	0	8757658	9221264	6509030	8676318	8132434	8714417	8635232	0	0	0	3281117	9214119	9506878	7626426	9689784	9389146	7530018	0	7778516	7114570	0	8445862
248.835	0	0	0	0	4000970	0	4823498	3926151	4116278	3113857	3854321	3880530	3012954	0	0	0	0	4610348	0	4654188	4403175	3761356	0	3884153	0	0	0	0	0	3839462	0	0	0	0	0	0	0	0	4565159	0	0	0	0	0	0	0	4546378	0	0
248.838	599500480	233462880	247423280	314580512	324639936	275455712	282075584	248848512	295639872	293837696	386506752	376872544	256057696	221929696	373269632	247341200	367241056	373595424	262939792	359571552	402560992	311337152	249453568	415016064	198262624	54941416	214736048	219586976	236298384	220635616	268183520	175907664	241474736	224256864	209968768	213601808	224730608	81378528	255548576	279879744	225322688	222159552	233596000	202860064	231105552	229040336	269624128	58026928	263594912
248.843	11075285	3885146	0	0	0	0	5588938	0	5705015	4941698	7019506	6269523	5092699	0	7138443	0	7152477	8647980	4496527	8085612	7570408	5412045	3971841	6654074	3768157	0	4503727	0	4880017	4535782	4836319	0	0	5150305	5231239	4029973	3801580	0	4595368	0	0	0	0	0	4275724	0	4596043	0	5564840
248.864	0	4398683	3410996	4815399	3795148	0	2780363	4165769	0	3741059	5089269	0	4570460	4391647	0	0	0	3363373	3673745	0	0	3474639	3953411	4486270	0	0	3539631	3412636	3966097	4412904	4670433	3243605	4282035	3843170	0	3447318	3241454	0	3386536	4000322	4709054	3375034	3556701	3485989	0	2823126	5713741	0	4044714
248.881	11341528	4113501	6183734	8364584	7806157	5264622	6354380	4599946	6182201	5489540	8426487	6729303	5226334	5496545	6240402	5002896	9893731	7970094	5803666	8780911	8117226	6701265	5903621	8430722	4331872	0	4887216	4545437	4619922	5540841	5395427	6020951	4839604	4134244	5645962	4034582	4879856	2797536	4900010	6753348	5034176	4913852	5247583	5415720	4881935	4644823	5385039	0	6655916
248.885	3482328	0	0	0	0	0	0	0	0	0	4193783	4507223	0	0	4771474	0	6365028	2714926	0	0	4247530	0	0	5357699	0	0	0	0	0	0	0	0	0	0	0	0	0	0	0	0	0	0	0	0	0	0	3136847	0	0
248.966	0	0	0	4317231	0	0	0	3864718	8446782	0	3990529	6038111	6541669	0	5902495	0	7363442	0	0	2744949	3851759	0	0	3875986	0	0	0	0	0	0	3032044	0	0	0	0	0	0	0	0	0	0	0	0	0	0	0	0	0	0
250.83	11312966	10181876	11047403	8145591	7092572	11487086	10887746	0	10210227	10839030	8906964	8423185	0	9984406	7585227	13140283	7438496	9153912	0	12243191	8722517	10844552	0	8459768	9871332	2741587	10515691	12022280	11911403	9937508	12030117	10062856	11316498	10810366	0	11445853	10995366	3726162	12508428	12804379	11249552	11645763	12289311	11108116	0	10174797	0	0	11750543
250.832	0	6272244	0	0	4487516	6223727	0	0	6505396	0	4378836	4884242	0	0	4430283	0	4622497	0	0	6551799	4162645	5772680	0	4990457	0	0	0	0	0	6467173	0	4598792	6356242	0	0	0	0	0	6143245	7153947	0	0	0	0	0	0	0	0	7443600
250.835	852076352	302882048	327426528	420323008	422813024	391487328	401089088	363733216	419797952	410819584	431268064	413507360	341418496	291414432	411018688	332833088	412985504	465411456	362161440	497459456	427268192	428843392	329784512	471442944	264314848	73520976	287464672	293675520	312762592	296231520	376744096	236954640	319560992	296018944	275701504	281345632	292642464	108084560	346856704	398237984	297478048	295150400	300655904	273983264	315434144	299737408	373793824	74767352	360785024
250.947	7306060	0	0	0	4081509	4562806	3240521	4020461	4051387	0	4694241	5802781	0	0	9217501	0	5435571	0	0	0	6202459	3262355	0	5609998	0	0	2862319	0	0	0	3249329	3122194	0	0	2943754	3452513	0	0	0	0	0	3322443	0	2971938	0	0	3257901	0	2714781
252.827	0	5453188	5002906	4870978	3979241	5877740	6153909	0	5100594	6056041	3337131	3162567	4172428	0	4047619	6229474	3300313	5214655	0	7389569	2913982	6709816	5323101	2972009	4836455	0	5284133	6054506	5350724	5231321	6706526	5408945	5654894	5572754	5016951	0	0	0	6381935	6443497	5202005	0	0	5462008	5426503	4662719	0	0	6232426
252.829	0	0	0	0	2885609	0	0	0	2946098	3525737	0	0	3100301	0	0	0	0	0	0	0	0	3307064	0	0	0	0	0	0	0	0	0	0	0	0	0	0	0	0	0	0	0	0	0	0	0	0	0	0	0
252.832	383756192	149364096	150921888	199040832	205430256	183967728	194355888	172761408	202382384	200039536	174432688	172793792	174006928	142565952	171288320	156574176	168569312	211951040	177071520	237609344	177182912	212050496	155024736	203204464	125304936	35676088	139738400	136823408	147521856	143655648	173287776	112501936	151936368	139900048	132882296	131305120	139566944	53542332	162520432	178733552	144382032	145916864	140289504	130803704	147490112	141648320	185050352	37588024	166970736
252.944	3870127	2923404	0	3063114	0	2945524	2724027	0	3249466	0	3330999	3104722	3098773	0	4948245	0	3153899	0	0	3558281	2820548	2889794	0	4271486	0	0	0	0	0	0	0	0	3337076	0	0	0	0	0	0	0	0	0	0	0	0	0	0	0	0
252.945	4983727	0	0	3610442	0	0	0	0	0	0	2792119	0	0	0	0	0	0	2980803	0	4366217	0	0	0	3548542	0	0	0	0	0	0	0	5635771	0	2817434	2851454	0	0	0	0	3664373	0	0	0	2763525	0	0	0	0	2991607
252.982	12302256	5651855	7039656	12492620	8557043	6055542	6981310	6140994	9247804	11879537	12227003	7908309	17867416	9089615	6992667	6744559	8271345	14015940	3418033	12080523	7828678	7560773	5825898	11413381	6166129	0	4922665	4580977	5158731	6030562	6647148	9937086	7339893	5010077	4565376	4389026	0	0	5709815	6194681	6584419	5619663	6173159	6679433	8725843	6427079	0	0	9405818
253.093	140060592	18738582	9617073	15513428	13815291	6026237	9261764	8328007	5369923	9120888	9287110	3109855	7962272	17991256	4157740	27140600	6906370	51019208	15840695	17832338	5782732	18053710	15630195	20023194	6932600	0	10714924	14782070	11666767	15643368	12708213	19774664	18566522	17840294	10893190	11382437	4291186	3118729	12813180	18982404	11112045	8280534	11380209	12007445	12599643	12752333	10572039	0	9238406
253.217	0	10502559	13539004	27340636	30580228	8589317	70107848	5639500	56360012	19043454	41976276	8226794	17681064	7742051	40601408	7320066	17465878	45809100	6835136	13181339	19585234	27009626	3062654	74999728	33835136	3978185	27610416	14823036	5067093	11649775	3771776	29029586	25994624	31216814	12721037	21795496	32194430	5609936	19608962	18719248	19970170	87237600	29183484	60975140	14404964	19115476	40002836	3640388	9052563
254.221	0	0	3326225	4547490	5775946	0	11712260	0	9199758	3223737	7360060	0	3450864	0	7002074	0	3825839	8454639	0	3023842	4103944	4692142	0	12333156	5536962	0	4411725	0	0	0	0	5764387	4757935	4958454	0	3811528	5913559	0	2868661	3925108	3066838	14467100	4543575	10625169	3466415	3358219	7633271	0	0
254.829	74049544	29619726	35099460	49151948	50896500	39907432	43803432	39543180	48118968	44616924	40936060	40894584	41992988	29704934	38881336	34804356	36219660	50994692	37807652	52666892	42621224	49517280	34651656	45082832	27142378	7654931	28560736	30798534	33448352	29625160	39328268	25716052	34315724	29977890	25145320	28374746	31989774	9721376	35857876	40493744	29790476	30610498	31729294	27166930	32482780	31054380	40424884	7108209	37428796
254.872	7247878	7921169	8023880	8078286	5007480	5687917	7323947	5216140	3683002	7162080	5373567	2961532	9372446	10230505	3022909	7058057	3024146	18116102	8420901	6242833	4442923	6889189	10956299	9132247	5394670	0	8451937	5104583	6161570	6934091	6508048	7791959	6746318	7493925	5797866	5271260	7554065	0	7210454	6958771	7492369	6199365	10843793	5301975	6692319	6857262	0	0	6708544
254.916	0	0	2818892	3572689	4350075	0	0	0	0	2808547	4556420	4119680	3497761	0	4537924	0	6611737	0	0	3404052	5069101	2883048	0	4000991	0	0	0	0	0	0	0	0	0	0	0	0	0	0	0	0	0	0	0	0	0	0	0	0	0
255.072	2793999	0	0	0	0	0	0	0	0	0	3655828	3658893	0	0	5481564	0	6445873	0	0	0	4228918	0	0	7671035	0	0	0	0	0	0	0	0	0	0	0	0	0	0	2878433	0	0	0	0	0	0	0	0	0	0
255.228	0	0	0	3253223	3245201	0	5137216	0	3819219	0	0	0	0	0	0	0	0	4167700	0	0	0	0	0	4698390	0	0	0	0	0	0	0	0	0	3109694	0	0	3095601	0	0	2761941	0	5027931	0	3795197	0	0	4077529	0	0
255.233	25761814	39329320	55804776	135765984	125968016	57282692	191390528	35729820	156769488	69926136	144925344	48332956	83493688	43969284	134441072	31314598	91630408	162930192	32151100	86286888	63732032	83763968	36316712	280570144	73986312	7152422	71429488	51794648	28920244	46814048	29321774	78882160	88522208	82228544	43884544	52895464	87547952	15717940	51244520	64119508	50719024	167896160	80766640	122464512	58689016	55460416	145319392	8721019	33799780
255.867	0	0	3895196	4753427	6017727	3634861	3381094	0	0	5518621	7422693	10193107	4843364	0	10664150	0	12407721	0	3589217	3700826	11497825	4606264	0	9355655	2857777	0	0	3993844	2882515	3476867	0	0	0	2725740	0	0	0	0	0	0	3944297	2713731	0	0	3099689	3524197	0	0	0
256.059	9215034	0	0	6198305	7179981	3911865	3212145	2863290	4220175	4626729	6462201	5680356	4821873	0	9580788	3033323	7595975	3959347	4239981	8458856	4991341	3737927	0	8621480	0	0	2816648	0	0	0	3653747	3282358	4369929	3114874	0	2947842	3915389	0	4201494	3445797	2764922	4789903	3548412	3636053	4263991	3342704	0	0	3272633
256.236	4785218	7045229	9464763	25866286	23064282	11158725	33026940	6644161	28085532	12244276	27325194	9957619	14750590	6092117	26380558	5863161	17470434	30477882	5060215	15395446	12063094	14050134	5878144	49310152	13207883	0	13120909	9210628	5738470	8132504	5323906	14585284	14221842	15480199	7941175	9604872	15544461	0	9667103	12119862	9391497	30041242	13850380	22835560	10579524	10655353	23969338	0	7185099
256.826	4586588	0	0	4542039	5019397	3191532	3686048	2958296	3948361	3041626	4023623	4572456	3497383	0	3706218	3073834	3294267	3914321	3010714	4508324	3410841	3566471	0	3991086	0	0	0	0	2870022	0	3101363	0	0	0	0	0	0	0	3356481	3191151	0	0	0	0	0	0	2904948	0	3048710
256.851	31500382	8277143	8050672	13846617	12609287	8847598	10736546	9207257	14214475	10554716	9001802	8564010	11660201	8472453	5933422	9429804	8208447	19011154	8855195	14068389	8669594	12320649	10218166	9759283	6338934	0	7866788	7741217	7299591	7239610	11110069	9882101	8396850	7854516	6958683	7278364	8809669	2888325	8629826	12184433	7950271	8843457	8483651	8145320	7592050	7350428	13047415	0	10239753
256.869	6600798	8102552	6446577	6798426	7064328	4539631	7953315	6176730	3682636	6798685	7008076	4223787	8671146	11069319	4216688	6377262	3972673	22089298	7914141	6149799	3617691	6953867	10250936	10756662	5561720	0	6867364	5041953	7068168	6827963	6825655	9758198	7538227	6880693	5100636	5140253	8229063	0	7325763	8061811	7812544	5227202	10637125	6328746	6534771	6665373	0	0	6819595
256.934	8902753	6577821	7389175	9130079	7713549	5554931	8134567	6713308	5528402	7906657	7617363	5297457	9242543	9012108	4349307	6696756	6035532	18060886	7439009	8586924	6528415	8210320	9189053	10795585	6268284	0	7290279	6220068	6457868	6543807	7601340	9909756	7282231	6969786	5742176	5382431	7965389	0	6608455	8065913	6224582	6510790	8436555	6813105	6951800	6657697	3023999	0	7467793
257.075	6932583	0	0	3658345	3021591	3305725	0	0	0	0	4170081	3581758	2914745	0	0	3165247	3180641	8617563	0	0	0	2901660	0	6580826	0	0	0	0	0	0	2790600	0	0	0	0	0	0	0	0	0	0	0	0	0	0	0	0	0	0
257.838	0	2917594	0	0	2773073	0	0	0	0	0	0	0	0	0	0	0	0	0	0	0	0	2714076	0	3740383	0	0	0	0	0	0	0	0	0	0	0	0	0	0	0	0	0	0	0	0	0	0	0	0	0
257.864	0	0	0	4211363	5863251	3921203	3732963	3422210	0	4199840	8589234	11657604	4762610	0	11299338	2784642	13321433	0	0	3071735	11450839	3293150	0	9433827	2904768	0	3513802	3627343	3281472	0	0	0	2764394	0	3315607	0	0	0	0	3409362	0	0	0	0	2762431	0	2874330	0	0
258.848	31078582	10234657	8384669	15917293	13316000	9112954	11306022	10578475	16391663	11132389	11525145	8420829	12608569	10940451	8656548	10548184	9684335	20573864	10050323	16180042	11252246	13810737	11419500	10945422	7116300	0	8545780	9137022	8166012	7910448	10472283	11848342	9524899	10330698	8517331	8800101	8632708	3198445	9148092	12224560	9682538	10624324	10190843	9921145	7772939	8893201	12613435	0	10782674
258.866	3220151	0	0	0	0	0	0	0	0	0	0	0	0	0	0	0	0	6955690	0	0	0	0	0	0	0	0	0	0	0	0	0	0	0	0	0	0	0	0	0	0	0	0	0	0	0	0	0	0	0
258.867	0	11224866	15803551	27152622	29949858	19276156	19801128	17830444	25312752	23379430	62383132	60654048	29353018	10241060	71117480	10939353	93613424	9304745	15154964	20816716	71023128	24859698	12756845	56363920	17754638	4081359	15336949	14459775	15772285	17347632	15536988	8843928	13461157	13327947	13959380	15638374	12837253	9418478	13760189	15860786	15039084	11760966	10482684	15264379	13109004	16147218	25442108	5565665	13907924
258.903	9701561	3404069	5924002	8810737	8346533	6789502	7256106	4848173	8230388	6337514	10089503	8606178	7438398	4787751	7576237	5315549	8961400	7845547	4670230	9346895	10187290	7938102	6782321	8169367	4612624	0	5395959	5081985	5489279	6506547	6369120	6338715	5900967	5741134	5013975	4284264	6038921	0	5383872	7434294	5096559	5577032	5252096	5364351	5305615	4879125	5068608	0	5997016
258.931	6283451	4375335	5838501	5921011	6364071	4723072	4982316	3619886	3717622	5794796	5829666	3796965	7829568	7602217	3653298	4832223	4784509	12828333	4686104	5991250	4162076	4836920	6292852	7585692	4926995	0	4844024	4047746	5247105	5553205	4548962	8052381	4719785	5448784	5059801	3537001	4838796	0	4368450	5680184	5551730	4318538	7540739	5193858	4814610	4974359	0	0	4718043
258.997	9652413	4268331	5068971	8238329	7783341	6807941	5445168	4710449	6216188	8693232	8760360	9313771	8197189	4422191	9497276	6163429	6574471	12672688	4779804	7747416	7921185	6403134	5602170	11496359	6237208	0	4749307	4956550	5433477	4711481	5961063	5565603	4365485	5092437	3579101	3993964	7029138	0	5294790	4501055	5259383	4972367	6975497	4982409	5758231	6185243	0	0	4636642
259.835	0	3219303	2880246	2909499	2953714	0	0	0	0	3355696	2826882	3141177	0	2855026	0	2842161	0	0	2834000	0	0	3227782	3493834	4780089	0	0	0	0	0	0	3014062	0	0	0	0	3048335	0	0	3324159	2721424	2827967	0	2742360	0	0	3077456	3623838	0	0
260.845	10582295	3582898	0	4283278	4333129	3145750	0	0	4503723	3235970	3290351	3486874	3173330	2756292	0	2718351	3540134	5473041	0	4776964	4219045	3261152	3388207	3896553	0	0	0	0	0	0	2981892	3785790	2823463	2925290	3412568	0	2941007	0	0	4640499	3037463	3147219	3438267	2975566	0	2742163	0	0	3715743
260.864	0	9545651	13315414	23736720	24506442	15639064	15230140	13625991	19715758	18452100	62416112	61596316	25949396	8392901	72354792	8729745	94252712	8013586	12385168	15932422	68090536	20266210	11794481	56233196	14553268	4243254	11586138	12301286	12987143	16276657	12601349	9464639	12377896	12561132	11130713	13195198	11356753	8716128	12578635	13096181	13676312	10095060	8932540	12358992	11634608	13472660	23037960	5287715	12182689
260.9	10348826	2840758	5370201	9389459	8480846	5522971	6561983	5336713	7668401	7118471	11119861	8071839	6510295	5276360	7799789	5890196	9688751	7949076	4528531	9065481	10846888	8553701	5925941	9702642	3865784	0	4181596	5225192	5874442	4344500	6247432	6394691	5562667	5956847	4264284	4839104	4453973	0	5040462	6871289	3861019	5624279	5204160	6613332	4435891	5034903	5451787	0	6335653
260.979	30554398	7552956	8402273	14799258	12787797	10943009	6898885	7968397	16742073	9486989	16260349	29336230	8474845	6825167	19418106	12209308	29929148	14505752	4939672	12612625	24869550	14726380	5213757	28032256	7934655	0	5093985	5096941	7214864	8898745	9111567	9962313	6937393	7100918	3912545	4149955	7079517	0	8182612	4904193	7858467	6774749	8782024	3960156	6838202	10045340	0	0	8597677
260.994	3898655	0	0	0	0	0	0	0	0	3214479	3860735	3558057	0	0	3594748	0	2922174	3391769	0	0	2943152	0	0	3457795	0	0	0	0	0	0	0	0	0	0	0	0	0	0	0	0	0	0	0	0	0	0	0	0	0
262.853	46885252	16591952	18468378	30982722	31957254	24965832	24630630	22719216	24629126	24051512	34850256	34681700	23184762	15518574	35310896	21226840	31367146	30875536	19920918	31012058	34560840	25580954	19202310	39063112	16220529	4410794	16850648	17785946	20720556	16404801	23151796	16334834	19394500	17056668	17091054	15488808	19092270	5456863	20219888	23152064	17464776	17647218	17058698	15362346	18032738	17544230	18018524	4160626	21975412
262.861	0	2873425	4384795	7418436	6766856	5156554	5255527	4308209	5955976	6639417	19473874	17251174	6988154	3595631	21105972	3965785	27754474	0	4066838	5171418	19860298	6201756	3798791	18624076	4256626	0	4048089	5247067	4904876	5843266	3492405	2983411	4088260	4080029	4029935	4087081	4775215	2992095	3826673	5162432	4188618	3188851	3687306	4017195	3344482	4412966	7634141	0	3596149
262.897	3774855	0	0	0	0	0	0	0	0	2854716	2941399	2947690	0	0	2739001	0	3835889	2951570	0	2882014	2700622	0	0	3485266	0	0	0	0	0	0	0	0	0	0	0	0	0	0	0	0	0	0	0	0	0	0	0	0	0
262.9	110274952	45736020	37324320	53289544	58646796	47792844	42648940	43688692	39088012	51502908	58582488	74589032	45925756	33029490	79179064	47150428	50884592	76365712	39622680	54592736	56261456	46884256	37843212	91844176	39746424	8789932	33056476	35720284	40850352	34813252	47590584	26834934	39083976	31702944	29115890	31301676	45159220	10264546	40992756	34227652	35054540	32767606	43993488	34575408	43423844	42226728	5327073	7733620	31693178
262.918	0	0	0	0	0	0	0	4069109	0	0	2902745	3960685	0	0	0	0	0	0	0	0	0	0	0	0	0	0	0	0	0	0	0	3084280	4114377	0	0	0	0	0	0	0	0	0	0	0	0	0	0	0	0
262.924	0	0	0	0	0	0	4152685	5848821	0	0	0	0	0	0	3055934	0	0	0	0	0	0	0	0	0	0	0	0	0	0	0	0	6106105	3904457	0	0	0	3866422	0	0	0	0	0	0	0	0	0	3504356	0	0
262.928	0	0	0	0	0	0	3203949	0	0	0	3039706	3171181	0	0	2726719	0	3898742	0	0	0	0	0	0	0	0	0	0	0	0	0	0	5335033	3395785	0	0	0	3517751	2867684	0	0	0	0	0	0	0	0	4173796	0	0
262.93	0	0	0	0	0	0	4279149	0	0	0	0	0	0	0	0	0	0	0	0	0	0	0	0	0	0	0	0	0	0	0	0	2978809	2792906	0	0	0	4706103	4852196	0	0	0	0	0	0	0	0	3288804	0	0
262.933	0	0	0	0	0	0	3367277	7217910	0	0	6141403	2892654	0	0	2706495	0	3467766	0	0	0	3961681	0	0	0	0	5190063	0	3253856	0	0	0	3201017	3022538	0	0	0	3624759	0	0	0	0	0	0	0	0	0	3608805	0	0
262.938	0	0	0	0	0	0	2845038	3722998	0	4783937	0	0	0	0	3029824	0	2759416	0	0	0	3841362	0	0	0	0	3360431	0	2794080	0	0	0	3211770	5555658	0	0	0	4190008	3493348	0	0	0	0	0	0	0	0	3708133	0	0
262.942	0	0	0	0	0	0	2734446	2980086	0	3241281	0	0	0	0	0	0	0	0	0	0	4180818	0	0	0	0	0	0	2975584	0	0	0	2933242	3105611	0	3127798	3036206	0	3679205	0	0	0	0	0	0	0	0	4331238	0	0
262.946	0	0	0	0	0	0	3205231	4065014	0	3887937	0	2848112	0	0	0	0	0	0	0	0	3362130	0	0	0	0	2805167	0	4412513	0	0	0	3322875	3702987	0	3237878	3883054	2929977	4314085	0	0	0	0	0	3834933	0	0	2816742	0	0
262.951	0	0	0	0	0	0	2911599	0	0	5863234	0	2777968	0	0	0	0	2760442	0	0	3568868	0	0	0	2953819	0	3921328	0	0	0	0	0	4154363	0	0	4151798	4003886	3029817	0	0	0	0	0	0	3600949	0	0	3157735	0	0
262.959	2814347	0	0	0	0	0	4028271	4244215	0	3505987	0	3221361	0	0	0	0	3828730	0	0	3076838	3125076	0	0	2738013	3432316	4200624	0	2701410	4002742	0	3519167	3071996	3176908	0	3165175	3253039	2937147	3242470	0	4241867	0	3241596	0	2834486	0	0	4018408	3123574	0
262.966	3299723	0	0	0	0	0	2726768	0	0	0	0	0	0	0	0	0	0	0	0	0	0	0	0	0	0	2932657	0	2911330	3088310	0	0	0	3361229	0	4406776	4203055	4194619	2824166	3989498	3830731	0	3851900	0	3360823	0	0	3523817	4444023	0
262.972	3505035	0	0	0	0	0	2715505	4295928	0	3908420	0	2733682	0	0	2710854	0	3819517	0	0	2929895	3701077	0	0	0	3258750	2872753	0	2810210	2841527	0	3334591	2772989	3337677	0	3263992	3331120	3042620	3339239	2923003	4629964	0	3042173	3750806	3845176	0	0	3351785	3070839	0
262.975	0	0	0	0	0	0	0	3387384	0	3407684	0	0	0	0	0	0	0	0	0	3399399	4364117	0	0	0	5589374	0	0	0	0	0	0	2989565	0	0	0	0	3164476	0	0	0	0	3121789	0	3572792	0	0	0	3013239	0
262.976	4540812	4658266	5609511	8740431	7640340	6435541	2883953	3295992	9969557	2941764	10575328	16862066	5687684	4414841	11978055	7369061	18001918	8826776	3457566	5735143	2948949	8567207	3112212	18325088	0	0	3555041	0	5390263	5367627	4987072	6496253	7347150	4614568	3493880	3150384	4940604	2752999	6561787	4543436	5020628	5106301	5284247	0	4422253	6226992	0	2868087	5130626
262.978	2860940	0	0	0	0	0	0	3826936	0	0	0	0	0	0	0	0	0	0	0	0	0	0	0	0	0	0	0	0	0	0	3612864	0	0	0	0	4135216	4186428	0	2757115	3089356	0	0	5547415	3127352	0	0	0	4044151	0
262.999	3114382	3685470	2879530	0	0	0	2930549	3454201	3391386	3026248	0	3514230	3982215	0	3109198	2887529	3508226	2840986	0	3181548	2798425	2929067	0	3198054	4356994	2869684	2712292	2779493	3809850	4493134	4297412	5694977	4991441	3876524	4163067	3550258	5216065	2887146	3760126	3034575	2975320	3149952	3178395	2856508	0	0	3085550	3104121	0
263.019	3002766	4208222	0	0	0	0	3102581	0	2852763	3589448	0	0	2856840	0	0	3528553	0	0	0	3133676	2814297	4223403	0	3159655	2986371	0	3253732	3428965	3021755	3247950	3381956	0	4475857	4409260	2706172	3417650	0	2951146	0	2748369	3306456	2895745	0	2971709	0	0	2804206	4868473	0
263.027	2850703	3670111	2909484	0	0	0	2859894	0	2843803	4191049	0	2966904	3042185	0	0	3353962	0	3270300	3192354	2801389	3175770	2818988	0	3438185	2700932	3495349	3861221	3522662	2955196	2767183	2907845	0	0	3354029	3654141	3968563	0	3301099	3863552	3419602	2776745	3071106	2893724	2875966	3758706	0	3609840	2942841	3470727
263.039	2887055	0	2879277	0	0	0	5218680	0	2867613	3482443	0	0	4080522	0	0	3474284	3224072	2854301	3143971	2956014	2965339	3578285	0	0	3197829	4410550	3909094	2967143	2762685	3502928	3125446	0	0	3685294	5035006	2925620	0	5943276	0	3182035	2891866	3616130	3022750	4461632	3019891	0	3786993	3852154	4049289
263.051	2876304	0	3009583	0	0	0	0	0	3623327	2737995	0	0	3430795	0	0	3224429	3546121	2922653	2786980	2895600	2817884	2758574	0	0	3601542	0	3096551	3395175	5305278	3647057	4204743	0	0	3541423	4398590	0	0	3168748	2737922	4141012	3352027	0	3037599	3539521	5023860	2820150	2752242	0	3184522
263.057	0	0	0	0	0	0	0	0	3080607	0	0	0	0	0	0	0	0	0	0	0	0	0	0	2941550	0	0	4129511	0	5689790	0	0	0	0	0	0	0	0	0	0	0	3084763	0	2732191	5252289	2994292	3205174	2986227	0	2904970
263.061	2969489	3518050	2900015	0	0	0	0	0	4448160	0	0	3003515	2711947	0	0	2904942	2781452	0	0	2754801	2872925	0	0	0	3095943	0	2866151	6044776	4384191	4667218	4850888	0	0	3232176	0	0	0	0	0	3012309	4043228	3258756	2913696	2960449	3342965	4268087	0	0	2839947
263.067	0	3008098	0	0	0	0	0	0	3741088	0	0	0	2987916	0	0	3038063	2895885	4668831	3377189	2928882	0	3228208	0	0	3631496	0	2811112	0	0	3220818	3326152	0	0	4276145	0	0	0	0	0	3366358	3377116	2975877	3166625	0	3359093	2743351	0	0	3313036
263.071	3248017	0	3209776	0	0	0	0	0	5667744	0	0	0	0	0	0	2942575	2776077	0	4515877	0	0	3686832	0	0	0	0	2770152	0	0	3238482	2947273	0	0	3033009	0	0	0	0	0	4480470	3312605	5250693	3811233	0	0	3703863	0	0	0
263.074	2778513	0	3142193	0	0	0	0	0	0	0	0	2979197	0	0	0	4031855	3321358	0	3050277	0	2995550	0	0	0	0	0	0	0	0	3559763	3060937	0	0	3326385	0	0	0	0	0	0	5060573	3756677	3457953	0	3446902	0	0	0	3068300
263.078	0	3217507	2897457	0	0	4609759	0	0	0	0	0	3209597	3374989	3681154	0	2977136	3173391	0	3573798	0	5178207	4745137	0	0	2831241	0	4500969	0	0	3045715	2814665	0	0	3100850	0	0	0	0	0	0	3140061	0	4064162	0	3337847	3539512	0	0	3719053
263.083	3201938	3877475	0	0	0	4600031	0	0	0	0	0	0	3130765	2799490	0	2939760	0	0	2726694	0	0	0	0	0	3705993	0	0	0	0	0	0	0	0	3091890	0	0	0	0	0	0	0	0	3008930	0	2872695	4125752	0	0	3549069
263.085	0	0	3917362	0	0	3658975	0	0	0	0	0	0	0	0	0	3362672	0	0	3585574	0	0	0	0	2954867	0	0	2815209	0	0	0	0	0	0	0	0	0	0	0	0	0	0	0	4335523	0	3009143	3550264	0	0	0
263.088	0	0	0	0	0	2920159	0	0	0	0	0	0	0	2987907	0	4809585	0	0	0	0	0	2759090	0	0	3375498	0	5572329	0	0	0	0	0	0	4431283	0	0	0	0	0	0	0	0	4900259	0	3544695	4170808	0	0	3827086
263.093	0	3075172	3116595	0	0	2761440	0	0	0	0	0	3291519	3788174	2738051	0	4636529	0	0	3886631	3201269	0	3369906	0	3082100	3590026	0	0	0	0	0	0	0	0	5496243	0	0	0	0	0	0	0	0	0	0	2788472	2781753	0	0	3966094
263.096	2846610	0	2925363	0	0	0	0	0	0	0	0	0	4318607	3593092	0	4483442	0	0	3289127	0	0	3054514	0	0	5248907	0	0	0	0	0	0	0	0	3667891	0	0	0	0	0	0	0	0	0	0	3854712	3774009	0	0	4077455
263.1	2842771	2749541	2736179	0	0	4212448	0	0	0	0	0	0	2902927	3049092	0	0	0	3067809	2854439	2705142	0	3335603	0	0	0	0	0	0	0	0	0	0	0	7053236	0	0	0	0	0	0	0	0	0	0	3298424	2890297	0	0	3003535
263.105	0	0	3336244	0	0	3832033	0	0	0	0	0	4452224	3480719	0	0	0	0	0	0	2918134	0	4658611	0	0	0	0	0	0	0	0	0	0	0	5514676	0	0	0	0	2926599	0	0	0	0	0	3986553	5760570	0	0	3716495
263.112	3458708	0	3073076	0	0	2762466	0	0	0	0	0	0	2913424	3111813	0	0	0	0	2786088	3246839	0	4371892	0	0	0	0	0	0	0	0	0	0	0	0	0	0	0	0	0	0	0	0	0	0	0	3634234	0	0	3480976
263.117	2728340	2764390	0	0	0	3096290	0	0	0	0	0	0	0	3984773	0	0	0	0	3469097	3906296	0	0	0	0	0	0	0	0	0	0	0	0	0	0	0	0	0	0	0	0	0	0	0	0	0	4480059	0	0	3294609
263.125	4841876	3624039	3011638	0	0	3349731	0	0	0	0	0	0	0	3159942	0	0	2815766	2964387	4710953	0	0	0	0	2880123	0	0	0	0	0	0	0	0	0	0	0	0	0	0	0	0	0	0	0	0	3901563	4209211	0	0	3604882
263.825	0	7114914	6651520	10578595	10213740	7541544	8040899	8095531	7981054	7869338	11179589	9051086	8353232	4922309	8398297	4980161	7463051	4488151	6083676	6049100	6864804	8792571	4916598	12158711	4966872	0	5251361	3918234	6208007	6179215	7605519	2716238	6249753	5137402	4985407	5712997	6567842	0	5855307	6918694	5250338	5383367	5827572	5019801	5661375	5873781	6127433	0	4926175
264.812	31644160	10112250	9781997	14828298	14244313	12063632	12035624	11801452	12812415	12414982	15871678	0	11042349	9648672	0	10983985	0	16498726	11382951	16022984	0	13637216	9944558	17563562	8424519	0	8618355	8808672	10950765	8378852	13133165	8999089	11849848	10675806	8899735	9514410	10571805	3571822	11639983	14046866	10192512	9762595	10794597	10401036	10586403	10377419	10617276	0	11199055
264.833	0	14392572	12484336	14990092	13253083	7640979	14788139	15780718	4886146	11794440	11402945	4095553	14882351	9989154	3089548	12070451	0	9542696	13463720	8379851	4129801	12973667	11465201	12283821	8867402	3149358	9706613	8166113	11193455	11177446	13251951	5630643	13255802	9702497	9673113	10310827	9643040	0	12806322	11900565	11544706	11769637	11426407	8967439	8448293	10835148	15901119	0	10312273
264.85	64268800	22575358	25906930	37802768	38506972	32318356	29693484	31945582	29270148	30277642	38790852	37463108	26830386	22678052	37654160	27498038	37474616	35700776	26028202	38348236	39582732	32568932	25844210	46362544	20699212	5528623	22620022	23005410	25042034	23313896	28974448	20445364	26124412	24480866	22444698	22697132	25297954	8321649	27277492	30144150	23173252	23906086	25023082	22582544	23435560	23854286	25823680	5305555	28682836
264.897	119040520	44562688	37496568	47301396	54354404	48563096	42067504	42935156	37814412	48259088	50071240	61654088	39806516	32652840	67710616	47883836	42684736	65585196	37890220	51766740	48512016	46171752	37802488	86814648	38413392	8789043	34387836	35460324	40113272	35149292	48987508	25942202	39698560	32960616	29123230	30084784	47350824	10290292	39874744	36349596	36568200	34199340	44120688	34213144	45848876	40891604	6966727	8584661	32633432
264.995	5584396	0	0	0	0	0	0	0	0	0	0	0	0	0	0	0	0	3853878	0	0	0	0	0	3297739	0	0	0	0	0	0	0	4073156	0	0	0	0	0	0	0	0	0	0	2838138	0	0	0	0	0	0
265.148	0	11697433	11485972	35455792	45449728	10147766	18159180	5716868	30797998	9562157	23467752	3621477	8306255	8089665	21548740	4182105	8029549	34992196	8381634	17878516	7699499	11060868	4288025	27946982	10273903	2732613	15655825	8369401	4454034	10237442	3803022	10208467	14992538	13387906	5129143	8279747	9851977	0	14273748	16742072	7958688	24497988	37882508	33729844	17840454	26473706	8158693	0	8994422
265.822	0	8168026	7818083	11357051	12008016	8828931	10501785	9723829	10791183	10105981	14303040	11343030	10905234	4957315	10280769	8270507	8858084	5565569	7565561	8941137	8889461	11945678	6388849	16046179	6654402	0	7438289	7016237	8156383	7801409	9639378	3023643	9173217	7015628	6087928	6597880	8111780	0	9190687	8745733	7231715	7632776	7338206	5347719	7523728	8324394	8452663	0	7828166
265.935	15745615	6945637	4610929	12884872	14522974	4140049	8461990	6791102	7500064	12046475	14384975	6422724	9135774	7534734	11482965	3221689	9654776	6415499	10340610	17243744	8541314	9462490	11344511	8702072	5323473	0	7758300	11082038	8108268	0	6631902	4069671	9319662	5385689	9702659	9873665	10908851	0	10310956	20780818	4022510	10603411	5743852	11657620	12926365	5445429	5369414	0	10179283
266.151	0	0	0	5418914	5026425	0	2841791	0	4235072	0	0	0	0	0	3179390	0	0	4645024	0	0	0	0	0	4607648	0	0	0	0	0	0	0	0	0	0	0	0	0	0	0	0	0	3763114	5356295	5610927	0	3608906	0	0	0
266.798	10343058	0	8900571	6090736	0	10648698	7808782	10046466	7690660	8659194	7695299	9598257	4792059	0	9635832	10891047	7887508	7178465	0	7184096	7662824	7124797	9177846	8317210	8164674	3174599	7344181	10020223	10046807	0	10270264	4718983	9015633	7921981	8090461	0	9088300	2976022	9427349	9334649	8484166	9095152	7809882	7692801	0	8869261	6717108	0	8739644
266.801	0	0	0	3527665	0	4969595	5111567	5219331	4192677	0	3917763	4858161	3006203	0	0	5142312	0	4005089	0	4592352	0	0	0	5482778	0	0	0	0	0	0	5018169	0	0	0	0	0	0	0	0	0	4620615	0	0	0	0	0	4197044	0	0
266.804	793356928	297329088	272082912	336765952	380740288	398500992	363964160	381723648	345088416	380543232	417834944	546022720	285484800	222766816	580497408	315926304	459977376	345809120	310651200	378382048	471964896	376612672	274244352	541962496	237086016	77437640	233234480	273917312	292496736	233973408	366751296	131606920	286335328	229976384	217924448	247570768	284927264	85229848	321167776	303572864	259206464	263432176	252914528	202452480	268380672	266102160	277359296	63790664	281914176
266.809	41740948	11172285	13749212	0	17699534	14773372	15349519	14414851	17144230	0	19961796	17716530	13143804	12375783	19959802	14134057	17969814	20373730	14021965	20715232	21077226	17628990	13018871	23265564	11336003	0	11842614	0	13805912	11522724	15339066	11176328	15534418	13215039	11239262	13370700	12545326	4427031	15114646	17280890	12503367	12960754	13852507	11339266	14963202	11257230	13916853	3321416	14195518
266.83	0	19151294	15964127	17140724	16163536	11579518	18962194	19835908	5669801	14477566	14194631	5218613	17841918	13263593	3457023	14253867	3991706	0	16939344	9967332	4269292	16666433	13926138	16474399	10960198	4005066	12783672	11262337	15271259	15767206	17647164	6982027	16844116	12960065	11045728	12709709	11576625	0	14286232	15717245	13924682	12302324	13301598	11601413	11100676	13503888	20791992	0	13310784
266.848	34024084	9961921	13108193	18060278	16417490	16772225	16363284	15551494	14883244	16478464	18446282	17970486	12861184	10255595	18042882	13561646	17316508	17199334	12718417	19519206	19569902	16512835	12205821	22487330	9882952	0	10240890	11226499	12165981	11344552	15775294	10316172	14207318	11345731	11191138	10713935	11634995	3159835	14125467	15415167	12066123	12754934	12064608	10447879	13169158	12775826	13595322	2949195	14437186
266.894	41159320	13947333	12655591	15655932	17261272	15559815	15269658	16110602	12640691	16926982	16228304	19559740	12039941	11196144	22319114	13964084	14494373	21487850	11869525	17082094	15465716	14473033	12946179	27812140	12577103	3352271	10669119	11427207	13836643	10716844	16633411	8252818	13609308	10933577	8585831	10456403	15778106	3636511	13296033	11991940	12161360	11837435	13762406	10430989	15849996	13344151	0	0	10500936
266.916	25787036	5343176	5721578	6482943	7272156	4755594	5057821	0	5446071	6552842	7652307	6433088	5606152	0	6951951	5846839	5858986	10590445	4200791	8892145	6867191	5418827	5408519	10926384	6203730	0	4830274	5058441	5620070	4401071	7091781	6534548	5732703	5038412	3222378	3984213	5130558	0	4597668	0	5284435	0	6751849	6178320	5971471	6143897	0	0	4596043
266.963	13079199	3128269	3888880	5148677	5677794	3918992	3893539	2885392	3038142	3863824	5847002	4642630	3189517	2864119	5069848	3975485	5695154	6021362	3320923	7116537	4174077	4503889	3306573	8526136	3336024	0	3611207	2749325	3520876	3523252	3699786	4169114	3801444	4521297	3128559	0	4112708	0	3532713	4423565	3500376	4299267	3727983	4517398	4084244	3499678	0	0	3858513
267.233	0	0	2863123	4058151	7237382	0	12482373	0	9632234	3163956	10498047	0	3197483	0	9194572	0	4576996	9261326	0	0	4670239	4379505	0	18985324	6418302	0	5674085	3223973	0	3013328	0	5069753	5656965	7052658	0	4087667	5972844	0	2899788	3498158	4565364	16076833	6053779	11500089	0	3257915	5781229	0	0
267.819	0	4305193	4165728	5107827	6483798	4081409	5715859	5142619	5990989	6274438	7577682	6281656	5863278	0	5681344	3892658	4267858	3163471	3414443	4334463	4841835	5940152	3644042	6836700	3931601	0	3220137	3373531	3868640	3477776	6103721	0	4053455	4016060	3275471	2931627	3849412	0	5172250	5053431	3914163	3839590	3640802	3172486	3049085	3512317	4067132	0	4745662
267.932	8776433	5261365	3740783	8522882	9025382	0	6148514	5340261	5166688	8980886	9535586	4217799	8291195	5464416	8339670	0	5609319	4358492	6789557	12259218	5102970	6051782	8172443	5742066	0	0	4519350	7515110	5997040	0	4672694	0	6873054	3957194	6510044	6245302	7252437	0	5852713	13697029	3523007	6206068	4173297	8653461	9177739	3439114	4000075	0	6372301
268.795	16526144	17281688	14553318	0	11424740	19408266	15906844	19055800	14220025	16978454	0	16889408	9619428	12328898	16654724	17975358	12336142	11108803	15075851	15374371	0	16123956	14076960	14967450	13422180	0	14416162	16942652	15750766	0	18661146	7973495	15217235	13142589	12641349	15229456	15484510	0	16736932	15558774	14857760	15411423	14271595	12594955	12913404	14696048	12417989	0	14849087
268.798	0	0	8071399	0	0	10491275	0	0	9683706	0	0	0	5816292	6817730	0	0	0	0	0	0	0	0	8655905	0	6946405	0	0	0	8103535	0	0	0	0	7174717	0	0	7439966	0	0	8843382	7710241	7485663	0	0	0	8183409	7998405	0	0
268.801	1201384320	540156544	498575584	623748352	711828480	766616960	696231936	728147136	661758720	753508864	759539968	992847424	545236992	395454400	1061925248	563390528	838710272	641704384	567978496	770025536	847617536	755083328	496739360	984724096	417637984	137886592	410591520	483632704	524133984	418097024	675852032	225159792	515547744	405121600	365716544	429892128	508012128	144925152	581935808	568436864	467185184	468363488	452242528	355544832	484092672	487761536	511683520	110485208	509652032
268.806	19606338	0	0	9753851	8493029	0	8741917	6839481	9353979	8723992	10535140	10446402	0	0	11774343	0	10308624	11008452	0	11466789	10450419	9856054	0	12436124	0	0	0	0	0	0	0	0	0	7300670	6493254	0	0	0	7138469	0	0	6350048	0	6149901	7802110	6017394	0	0	6699073
268.827	0	9919643	8006891	7833854	8000489	6121872	9323552	10591418	0	7976476	6875367	3357253	9834472	7923654	0	6579268	0	6019527	8983054	5922857	0	9515064	7014437	8708768	5484650	0	6340135	4863551	7216243	7656070	9041694	3623291	7362648	6172225	5822537	0	6397027	0	8908456	9214074	8891428	6962403	6988912	5600016	0	6808692	10656713	0	7841859
268.845	6190917	2751645	3255534	4230400	3955179	3238034	0	3162300	3111683	3792926	4386026	4142664	3283946	0	4454287	2896198	4210712	4535241	3489296	4329004	4161017	3792443	3934760	5524132	0	0	2942505	2864705	2949750	3137928	3453216	0	2994778	0	3100235	0	0	0	0	3877244	2888742	0	2952306	0	2821443	2950774	3260364	0	3582534
268.849	0	3274398	3890926	3461889	2942956	0	3383588	2835901	0	3351071	3819242	0	3927531	3738568	0	0	0	3442634	3652112	0	0	3729467	0	3751077	0	0	0	0	0	3856264	0	3318398	3720794	2890820	0	0	0	0	3311788	4732541	2913446	2829542	3050611	2959123	0	3359095	4064461	0	0
268.913	15356748	3240102	4086775	5462282	5428214	4022172	3225133	3581635	3852047	5062185	5328116	4108881	4005875	0	4895133	3725904	4008997	7847378	3806743	7020600	4504067	4324420	3742771	8464049	3300215	0	4222258	0	4271744	3581328	4680488	5275270	3549028	3992141	2909268	0	4383857	0	4165813	3587973	3172910	0	4281981	4591900	4722956	4511359	0	0	3970639
269.055	5403481	0	0	0	0	2710705	2869314	0	0	0	3274506	0	0	0	4187066	0	4588609	0	0	0	3182615	0	0	6347470	0	0	3951173	0	0	0	0	2899096	0	2714208	0	0	0	0	0	2917144	0	0	0	2942767	0	0	0	0	0
269.082	38865756	8051386	9963791	5383459	0	8435125	7603270	6710484	5206831	9196099	7054606	5900906	5487624	8044516	6540736	14717034	4631623	12026343	0	11784278	4985371	7465050	0	0	0	0	7313737	9395801	9369242	0	0	9743004	9112188	9763428	0	0	15074956	0	10509006	7674012	6361665	7596292	12151957	10819379	0	8763028	0	0	8430694
269.085	31140700	0	4166928	3027747	0	0	0	0	2858799	0	3412238	3431018	2795016	0	4307392	0	3012679	5600744	0	5791830	3265564	3980379	0	0	0	0	0	0	0	0	0	0	3832444	0	0	0	7038605	0	0	0	0	0	0	0	0	0	0	0	0
269.088	2861017856	233849536	278735136	338273568	371827744	318252480	281454656	219145424	210379568	361800256	386312448	347842144	266283024	213632992	404337088	413050976	270677056	673554944	237398576	499820640	274570784	364161120	259597392	743420608	315631264	33203100	205635920	216933984	256517792	234792864	383299392	266873504	256762496	249178720	177120368	191865392	464234112	53989884	317727424	243148960	180489792	203630848	348466336	297316160	391883552	247015056	5603823	35252980	259370080
269.249	0	5055694	6990632	14325051	14101545	4601295	24713310	3988709	21439310	7674462	22448424	4793987	8525853	4070903	21996002	3427459	12962919	19644924	3064890	9926771	0	11241584	0	50737908	12345005	0	10203999	6417515	0	5273530	2808145	9305778	11860628	11660923	5136767	7107459	0	0	7076584	9570482	7190613	26276122	13370542	19097418	0	7807145	7696391	0	4285565
270.091	263564224	22879030	29884838	35452344	38659248	32745042	30161122	22658368	22373362	38994664	38332844	35956480	28477580	23765086	40735380	41285896	27055378	66929260	25696916	49711376	28024502	36313316	28714230	73036704	31369016	3459077	22157782	23207624	26701630	24201254	39399352	26360610	27368210	26114806	19250414	20523686	46032696	5805166	32596844	25540902	18661048	20910476	36408620	29308868	40823728	25448216	0	4384589	27647220
270.252	0	0	0	3127251	2985161	0	5269244	0	4088595	0	3761606	0	0	0	4902072	0	0	4348548	0	0	2912975	0	0	9106366	0	0	0	0	0	0	0	0	0	0	0	0	0	0	0	0	0	4117923	0	3049180	0	0	0	0	0
270.792	0	13243281	0	9399848	10335524	16647877	13658453	15469967	12979331	15725409	8172063	11167600	9126125	10440887	0	0	9061795	9081553	0	14406039	9785127	13965640	11529584	0	0	3516500	10451520	0	12527542	9605253	13410324	4985733	12217218	9816928	0	0	11458484	4252355	12766176	11198859	10903311	11262449	11095453	9187373	0	11292537	0	0	11566425
270.795	0	0	0	4395561	4858149	8279750	6955349	7830928	0	8143714	5398048	6035313	4961517	0	0	0	0	0	0	6332824	0	0	0	0	0	0	0	0	0	0	0	0	0	0	0	0	0	0	0	0	0	0	0	4273198	0	0	0	0	0
270.797	0	0	19147284	0	0	0	0	0	23118980	0	0	0	0	0	0	20474236	0	0	23472868	0	0	0	0	0	16607156	0	0	18523930	0	0	0	0	0	0	0	17883904	0	0	0	0	0	18459122	0	0	19967004	0	21818612	0	0
270.798	709995520	350430112	306653728	453813792	511550752	485205696	460630368	468395424	465151104	507487072	497527328	655075200	412723424	247900336	705934144	324446592	574993856	457614048	375335648	503687584	559914816	513714496	315630976	660321344	239282096	86359128	240329280	276604704	316581824	270706816	411447328	130837384	316285824	237497184	431221408	249275136	302426048	106963648	356262880	347613568	279506720	269003264	276311456	209006640	310799392	303982464	359050496	77733776	310340960
270.846	0	0	0	4339249	0	0	3725150	2966422	0	3893099	4483624	0	5007605	0	0	0	0	3800793	3629803	3546530	0	4363601	0	3725368	0	0	0	0	0	0	3540507	0	0	3527912	0	0	0	0	0	5609363	0	0	4663718	0	3199267	0	5369083	0	4369249
270.864	28896278	11292571	14613022	18716212	17427760	11093713	13803873	11663768	14843026	15047534	18397738	10135420	14035191	17410240	8876862	14635398	13786546	33776348	14169837	25569702	14360371	19888468	16545149	18555964	8704448	2841692	14306892	0	12654531	13201551	15341598	22367118	14238606	15584107	11234140	10935048	12554177	3554508	14781421	20488598	13769496	12921340	15678888	14460984	12178469	12440451	19643646	3064726	18552164
270.911	33942556	9038241	17992230	30611004	28185912	17829594	20636008	16026013	25719964	21670774	28588594	17684356	22120702	15878342	17994568	15981966	29930940	27734754	18285298	36735408	26558266	26847578	15809925	30299206	12695497	0	15648339	13063976	17886156	17374358	19513380	29518742	17528726	19009394	13960547	13204238	14557130	7068370	17573876	29098396	15703838	14809603	15728048	19198016	17094700	14553481	20372742	5176219	24486250
270.948	28261408	12723110	16005675	31045186	23774526	21546720	18137454	18165154	26666148	31519612	36407864	36833160	45205764	12483787	32600912	15047060	31966660	25035496	9133814	30292406	29024064	20531552	11043212	39941196	10445263	3161446	7692889	9239341	12183506	11062427	17231912	11228059	13979547	8355192	0	8250387	20064208	3939542	13286395	12061090	13383459	10035720	13249974	12254277	19784754	13970319	0	3747743	17192304
270.958	10488865	2701223	5628973	10247747	8758592	5763810	6248817	5357987	7600294	6607743	8427066	6178699	5960964	4682189	5435219	5730710	9162182	8522474	5442808	12962232	8417090	8034657	5006478	8199248	0	0	4917851	4081966	5421012	6438044	6161450	12174236	5242781	6356858	5101418	3773205	6122450	0	5987325	9979299	4295461	5392394	4893112	6461510	5858868	3922320	6558989	0	7912306
271.092	47352880	5249465	5160515	7828057	8527192	6729464	5619592	4192691	4552643	8049559	7269969	6451105	5879064	3957470	7541616	8693165	4806115	14750462	4453384	10383827	5820249	7101301	5448102	15287403	6723562	0	3707440	4574526	5613036	5049519	8502332	5340080	4790963	4779919	3922301	4145958	9599979	0	6322196	5287863	3680053	4255262	6438350	5953627	8205384	5219236	0	0	4475014
271.103	33172530	3082171	3798597	6518363	7252314	5085434	3325577	3331508	3264197	5334937	6557267	4234659	6250777	3930336	8493939	5905839	5291493	13570816	4099337	8603094	3869531	3482998	3119016	12663918	4641260	0	7700594	3695424	2820590	3621553	5189182	7590834	4705717	3502736	0	2823976	11172845	0	6366230	3097529	3820855	4541984	6568656	5079133	11036746	5954981	0	0	3111304
271.949	3371669	0	0	3646698	2779632	2908559	0	0	4381567	4565045	4464356	4756527	5547413	0	4382258	0	3998363	3659650	0	4070021	3663342	3812342	0	5236000	0	0	0	0	0	0	0	0	0	0	0	0	2772108	0	0	0	0	0	0	0	3421136	0	0	0	0
272.789	2964733	5267625	4592480	4181886	4689549	7037994	5262009	0	4779584	5333208	2959738	3484353	3932694	0	2966261	4685530	3016532	4604940	0	0	3337864	5741178	4051686	2828756	0	0	3280782	3863066	4593967	3089325	5461288	0	4161757	3644071	3540100	3535382	0	0	5357898	0	0	3367720	3778286	2786663	0	4750502	0	0	4674188
272.795	202255616	127648936	112954208	174401408	193341072	179529776	173910720	165701264	176825920	188064992	169847680	224307392	158853648	90229192	230307056	108464856	185022288	175973392	145435616	184363840	195141776	193145472	117737192	207238608	89540912	33865032	86254480	101500952	110348592	98593200	152285488	50949296	115156192	86625448	81381000	93488152	105285936	41120716	129729864	129665720	100225048	95914792	95575792	73920872	122506584	109799592	140095040	28704868	114667152
272.861	28245254	13833395	16324460	22558602	20727450	12564535	17560262	14108308	17288784	17831142	19970950	11344077	19653152	19542480	9409798	14250727	15566692	39986200	16514019	27237194	15734933	21936774	18828020	17774052	10468669	0	15590299	13041700	13324606	13487544	15659315	25332924	15618282	15647923	12205711	13126689	12752190	4658133	14255448	24099526	16328735	14521140	16928508	15360371	13886823	14343345	24170056	3854444	21847704
272.882	5061897	3872695	4135280	7158671	7069342	6286395	5339339	5003928	5964374	6501611	8039307	7375057	6480420	3695059	9415947	4301547	10035049	5951516	5797862	6403920	7250073	6245001	3960312	0	0	0	4303775	2936871	4208450	4079547	4805942	3327166	4182254	3018935	3400339	3459620	2711618	0	4389468	4526793	3185442	2902328	3564287	3884407	4180330	4143797	4012621	0	4605083
272.908	20598028	6240187	14105461	24762260	22488740	13832256	16970448	11979419	19787356	17315056	20220816	14723286	17691176	11344855	12895505	12883696	19990382	21365792	14195690	29604694	20443294	20908686	13032189	20424174	9800518	2738520	11736995	10706987	12780871	12905919	15598905	23579842	12575987	13793467	11320983	9186344	11835720	5460955	13559137	23263950	11427878	12225340	11378435	14506363	14388591	11299513	16815696	4104306	18285214
272.929	5974287	5755582	6370681	11751319	12156583	8569924	8401107	7396510	10266208	8667380	16395155	15515865	11428396	4922842	21271830	5243636	17962868	6388772	8160237	10500954	14694562	10554001	5951746	23610866	5088075	0	6067623	5067310	6926284	6000579	6782269	5542086	7114487	4701887	5510299	5300779	4391244	3132382	8408421	6578385	5142057	5836608	6319879	5570942	6651506	7421629	6211157	0	6051490
272.945	8513809	4390080	5617531	12382106	8935082	6703175	6931158	6589088	9409124	11664631	13087638	10658012	17510958	4457436	10788122	4170871	9508727	9602086	4272623	10681181	9738405	7448211	3998981	13964790	4294990	0	0	4120624	3752015	4107205	6191423	4521160	5032186	3623106	3376285	0	6914895	0	4810088	5019859	4108331	3372354	3991306	3671425	7197045	4346559	0	0	6419109
272.955	3188499	0	0	4354972	3655340	0	3701976	0	3557479	0	3370904	0	2798896	0	0	2829561	3684218	3110952	0	3776864	2984103	3295381	0	0	0	0	0	0	0	0	0	4505802	0	0	0	0	0	0	0	3901141	0	0	0	2750339	0	0	0	0	3060390
272.991	56003864	22463686	27333508	49711012	51619508	52144208	45378272	37271208	42563184	49562880	55872416	67037412	47508020	21711330	73315624	26295040	54990720	45540400	31697908	49408872	63144108	47393436	32358158	82064896	29215064	6522211	21961650	23836726	29833560	25137612	44605764	20790480	26334466	23446730	20254372	22778932	42047832	8588263	34649456	31611610	22319154	22010698	25995026	20654472	41024892	24940742	3493983	7473275	27928236
273.833	0	0	5299227	6249535	8803160	5349620	4835716	5626140	2785083	7762349	11308090	17426814	6845117	0	18896366	0	16115777	0	4882534	4771880	16310609	7777061	3699960	13788857	4239878	0	3669583	5296814	5386759	4687957	3537347	0	3352580	3141984	3167538	3564983	3622405	4256865	3943960	4728675	4183719	3449305	0	0	3642127	4640594	3585780	0	3767094
273.995	4158877	0	0	3603038	3135865	0	3039652	2988595	3200100	3544015	3944537	4610459	3281112	0	4237334	0	3076199	3132639	0	2805326	3182961	3336512	2712537	5116637	0	0	0	0	2747945	0	3624155	0	0	0	0	0	0	0	0	0	0	0	0	0	3245100	0	0	0	0
274.792	34844172	22152670	18627790	32004346	35526684	30185910	29949000	27496362	31881262	32478842	29629682	40806960	29424478	15340271	39327452	20094046	29018402	32834930	21771500	32873740	35045908	34081736	20400256	33167248	16073429	5721181	15664394	19687740	19413720	15748856	25551446	8840696	18501220	15236626	16054234	17290580	18547408	5766387	20229856	22137860	17854770	18082948	17115232	14303930	19119804	17623544	21188516	3907928	19890136
274.852	8647190	3242216	3633881	8344837	10952746	5117891	5087828	5017011	8896574	6553224	6786303	5433917	6296425	3567352	5474025	4307562	4510000	7356798	4355317	9544987	5184033	7463892	3201678	7730078	5751522	0	5815063	2856774	5580517	0	5160288	4531715	4605552	3588125	0	3298655	3468509	0	4885229	5106702	3804987	6627470	4608108	3274437	6398152	4785667	9294766	0	5283298
274.858	8912407	3483113	5306587	7418119	6259755	3570117	5416533	3686324	5613631	4263049	5311744	3099710	5934954	5614329	3010795	4483179	4706610	13120895	4659958	9026845	5002786	6903765	5951631	5274527	4079332	0	4189720	4120903	3647718	3538180	5285473	8484356	4858994	5048863	4119015	3722080	4568799	0	3941102	7575567	4123964	4814992	5262445	5476038	4054217	4232196	8693680	0	6718947
274.879	5885466	3463149	4066014	7471371	8970287	6065609	5299290	5570999	4929605	6781582	8348932	7967299	6068589	3659516	8267504	3922031	9826614	7199107	3989753	7105826	8400422	6776792	3580051	10317732	2796264	0	3197980	3823946	4699883	3339015	4953188	0	3245430	3037219	3533034	3805539	3086563	0	3963891	3745299	3831615	3891347	3838577	4336330	2881997	3512839	4060084	0	3447782
274.905	4407838	0	0	3820816	4493365	2760654	0	0	3688012	0	3807497	0	3645810	0	0	0	2882877	3974536	3049213	4651817	4074028	4048861	0	2723241	0	0	0	0	2929393	0	0	4599308	2860667	0	0	0	0	0	3177720	3775511	0	0	0	3240142	0	0	3098553	0	0
274.926	4228641	3866612	4175079	8843540	8871993	4427219	5135460	5659070	6840401	5374104	10353933	11350603	8068981	3356932	14501628	4064377	11030849	3834252	5068032	8405293	10893872	7160801	3723166	13418414	3623155	0	3168294	3920209	4624117	3804431	4378219	3645968	3829887	3944492	3375603	3793771	2836717	0	4888317	4068379	2831174	5030556	3500154	2886354	4905174	4513808	3939260	0	3939310
274.988	38235688	12919806	17986804	33757472	35571784	33753568	30035056	23312328	29366370	33212070	36752664	45697624	33434496	13802253	49288972	18496646	36567376	31229336	19082504	33590588	43844156	33164268	18686122	50567100	20187904	3406969	15365426	16312667	19897092	15723290	28689012	13723162	16332428	15302199	14721022	15619446	24836858	5307154	19900170	20079654	15468879	14668967	18440326	15571677	23848674	15485467	0	4193650	16347129
275.054	18992692	5979145	7356672	19554606	32319572	13353454	11535486	8938449	6488434	10084021	25648422	16714340	17245068	4987672	29529884	9241747	19282272	11330980	8426770	21880140	16912970	11149303	6601913	29337548	7260943	0	5663552	6763877	9067282	11971366	13950591	10925605	10029210	13530692	6095882	7479681	9889545	2958876	12322584	7171121	7761241	13933747	12302482	10853096	10075886	8077863	9017300	0	12082180
275.83	0	3772554	5077912	8413644	11053307	6440596	5583142	6024267	3272513	9156452	15310273	25365244	8906772	0	25409504	3750707	21510684	2928189	4347781	4922895	22622962	9061505	2866787	16783486	5696448	0	4765153	6912480	6013892	5164977	4309756	0	5004606	4826844	4071578	5097993	4432822	3031192	4573635	4595384	4786639	0	3576107	3608435	4055425	4832949	4384104	3193827	4207244
276.833	0	12323639	15203938	30620320	37218780	20771700	21628422	23150832	25383510	26880080	65834640	77507528	34307276	9797687	85440744	10001930	83704592	10008330	15717919	20770580	70525904	29027642	12722759	61421928	15029420	4083092	13342394	15086213	14558388	16413804	15985570	5883748	12081179	12119974	11789659	15087296	12881052	8930880	14399656	14330220	13890155	12144136	9761271	11795499	12724295	15442803	26216748	5986928	11904321
276.849	6456134	0	0	5304996	6196704	2773111	2717962	0	4315226	4734035	5048980	3672012	3664591	0	3798250	0	3609879	4885262	0	5993240	3958741	4602686	0	5087597	0	0	0	0	3201720	0	2983845	3380583	3051039	0	0	0	0	0	3134123	3120495	0	3221003	3472891	0	3040330	2825079	4777264	0	0
276.916	5531473	0	0	3385011	4103151	5156230	0	0	4204653	0	4173473	2877402	0	0	2774780	0	0	5187356	0	4221738	3162597	0	0	2982269	0	0	0	0	0	0	0	0	0	0	0	0	0	0	0	0	0	0	0	0	0	0	0	0	0
276.986	7673692	0	0	5288642	6026751	5767062	3728425	3936010	4339329	5180020	6394544	8426472	5918952	0	8300814	0	5513017	5083946	0	5210940	6821877	4712791	2943082	7902605	3169489	0	0	3411615	2900185	0	5242812	0	2760254	0	0	0	3295935	0	3608779	3656584	0	2860326	2872855	0	3457126	0	0	0	0
277.051	6180711	0	0	5641936	10553870	4516261	2923577	0	0	2872452	9146046	5649398	4471541	0	10543391	0	5350218	4384056	0	5951309	5820420	2975076	0	9511325	0	0	0	0	2739946	3369621	4044743	3109260	3580492	4633556	0	2805993	3758287	0	3555547	0	0	3248691	3541029	2850900	0	2829214	0	0	3566953
277.054	2877799	0	0	4103377	3318798	0	0	0	0	3045509	3990207	3284983	3695861	0	4973856	0	3016522	4483897	0	2776398	3460612	0	0	3372957	0	0	0	0	0	0	0	0	0	0	0	0	0	0	0	0	0	0	0	0	0	0	3803481	0	0
277.827	0	0	0	3122044	4433603	0	2940655	2905499	0	4899139	7268196	11748506	4255625	0	13148655	0	9675790	0	0	0	10548409	4415992	0	8038999	0	0	0	3447602	0	2745133	0	0	0	0	0	0	0	0	0	0	0	0	0	0	0	0	0	0	0
278.83	0	15536292	16678923	34389088	39062452	20903242	22882274	22306384	23958684	26774080	79228992	91975032	36589132	9940368	107657984	12333006	105168144	10508480	16029542	20877622	85534128	30801598	13602852	81394512	18017952	5338336	15253642	16104422	17618608	18025976	16383231	6323427	14811631	15280466	13155061	16050247	15847037	8534947	16108172	16162534	15489971	13342628	11879331	13075882	14733799	18087176	27407048	5178143	14860986
278.877	11364508	0	0	0	0	0	0	0	2778282	0	2920011	0	0	2916249	0	0	0	7106763	0	3304772	0	0	0	0	0	0	0	0	0	0	0	3747052	0	0	0	0	0	0	0	0	0	0	0	0	0	0	0	0	0
278.913	5826722	0	0	0	3883977	4495199	0	0	3623093	0	3556435	3054471	0	0	3095832	0	0	3557075	0	2833999	0	0	0	3262817	0	0	0	0	0	0	3294478	0	0	0	0	0	3173010	0	0	0	0	0	0	0	0	0	0	0	0
278.978	4330670	2766016	0	4179076	3582425	0	0	0	0	0	3244641	2745237	0	0	0	0	4334906	4887779	0	0	3598801	3798236	0	4378481	0	0	0	3386370	2881751	0	2774810	0	3470867	0	0	0	0	0	0	3669763	0	0	0	0	0	0	0	0	0
279.039	7148728	0	4679737	9236626	5880809	5372286	3271190	2975351	8836315	7398007	13406319	16354723	5835896	0	12622651	4444159	12442953	2750192	3379594	7348595	19932640	6048488	3091032	15428480	0	0	0	3174413	3835623	3112482	0	0	3378210	3887489	0	3281010	3981490	0	3604161	4413199	0	3447761	0	3853779	5717012	4630836	0	0	3714786
279.233	0	0	3142756	6559936	6757401	0	11493446	0	11418903	4019882	12931226	3313102	4965024	0	10318705	0	6144381	12695837	0	3038634	6348305	5409552	0	21265328	5504778	0	4992237	3551281	0	0	0	5907763	5005906	7533997	2973004	3962010	6904547	0	3833587	5805877	4613112	15302651	8035324	10855930	4178495	3577693	3319582	0	0
280.827	0	7685675	8639951	17649218	20393392	10911557	11452897	10979280	12635915	13446231	41193996	47738684	17274860	6056705	55819572	6045104	54083372	5674652	9101511	10460032	43640748	13783131	7494176	43466052	9656505	0	7979648	8713573	8973521	9906081	8982131	3477626	8360934	7479069	7122095	9068015	8233086	4935969	8967317	7373943	8037648	7362912	6583658	6647614	6570916	9307835	13018235	3345128	5803081
280.979	10218015	0	0	3872361	4150744	0	0	0	2938684	3635841	3899439	3517792	0	2777374	4315490	3066837	2757460	7948994	0	4472238	0	4036219	0	6223212	2829027	0	0	2766211	0	0	0	4074139	2929166	0	0	0	3021222	0	0	0	0	0	3127693	3269470	0	4244190	0	0	0
281.249	3869780	9206401	13079090	31071916	34160160	10514356	44429904	6951973	47091604	17964236	63001200	17495968	21090374	10095442	57605552	7817753	32939934	55249668	5339413	14910464	27834396	21768372	7561871	125615536	25545006	3031445	21539566	15824314	6711626	17551358	5176004	22954708	23231572	30040962	14688528	17368654	25575662	4931701	17177864	17973454	17913180	60322240	32437708	47036308	13286406	17727260	13919450	2717233	8512671
282.252	0	0	3573026	5896110	6779694	0	9115490	0	8901854	4184041	13210465	3827345	4015907	0	13072088	0	7795896	12506118	0	0	6552879	5535120	0	27025082	5892172	0	4041724	3045128	0	4074210	0	4936621	5297506	5571191	3684348	4033330	6014461	0	3756573	3290531	3726869	11487918	7218878	10367083	3391731	3431429	3331265	0	0
282.778	36811656	12313537	12884899	19505208	21258174	16154962	15404020	15324516	16150927	17268352	25867236	34525460	14031258	10358911	36888436	13773729	24965454	24222864	11932215	18245084	28133826	17920516	10541101	28622662	9572069	0	9948301	12482295	12595977	9879900	14925811	7502881	11996657	10913017	10075771	11250605	11924110	3212464	14190258	12163605	11137656	11916077	11540287	9278172	11875698	11942018	9764412	0	11953635
282.824	0	0	0	4133444	3307980	0	2787841	0	0	3252879	9196527	10897694	3391396	0	14219139	0	13050202	0	0	0	10699215	3377167	0	9752402	0	0	0	0	0	0	0	0	0	0	0	0	0	0	0	0	0	0	0	0	0	0	3080263	0	0
282.961	33936300	7249897	9254864	14080104	11401202	8028550	7233576	5810571	9563597	6750903	12194833	10670400	7638467	8186021	6859693	10283985	11944322	20380864	4343899	9553431	11020790	11723310	4301920	22392696	5569563	0	5440192	4214558	6626112	6308743	8123416	13067338	7408164	7183656	3583144	4175320	5784257	0	7109351	4847165	6553243	6465370	8763244	3486468	6040991	7954606	0	0	8695307
283.02	0	0	0	3341432	4460547	0	0	0	0	0	10906655	9316687	3780049	0	12941246	0	10736019	0	0	0	10902022	0	0	12769159	3177773	0	0	0	0	0	0	0	0	0	0	0	0	0	0	0	0	0	0	0	0	0	0	0	0
283.104	138949584	8432647	10329075	13879438	18694170	21004718	12424272	5006250	13781502	11869921	27309108	13732196	8585700	9996481	14743512	10943479	10631594	42216680	5013367	21628484	16669214	8305230	7406727	26402718	11965253	0	6217448	5678396	11066219	9036200	18081846	17712234	7169612	8103756	8528586	7927290	26354408	0	11581199	7265884	6518454	8111996	10508176	8201508	13913538	12012752	0	0	8250922
283.264	37360620	24251434	26715162	74903736	73920584	41824732	59954300	24341964	51638836	32309008	104903776	49975692	47460872	32874722	114901000	23057442	81068504	77753616	21650070	43775608	48171596	40899188	35500212	12894153	34325364	4263453	33791252	28331870	21605276	35062224	24123478	39490700	39476856	38921588	34881264	27851808	56660756	8204055	32214846	30855808	28907220	66679716	36169656	62052680	31385066	29376760	168883888	4661405	24184396
284.268	7361731	4548871	6005016	14424521	13109605	7830264	11339167	5399211	9941906	7324733	19002716	10642059	8744690	6505906	22925628	4119343	16548605	14724643	4030304	8075199	10283887	6847321	6638031	33022172	6763683	0	6509620	6520891	3814608	7671488	4891942	7736691	7665557	6850168	6635245	6239509	11138099	0	6101092	6172512	4922776	13661343	8236214	11344933	5943012	5353455	33834912	0	4276010
284.775	62666036	22056312	20319642	29368918	31973880	26919820	23684660	24796958	27264070	28995800	46241248	60691212	20769642	18840092	65487320	23709114	46007188	38760112	22836168	28055656	49302532	27321296	19360354	51372392	16950590	4890195	18091720	21995692	20352366	17163068	25704850	12035560	22798376	17256188	17690734	18933138	21802182	5716321	22429948	21988308	19052540	20002080	18940216	16640664	20612966	20042350	19304478	5120958	19292060
284.88	6444362	0	0	0	0	0	0	0	0	0	3451899	0	0	3377715	0	0	3042226	4825295	0	0	3133477	0	0	0	0	0	0	0	0	0	0	0	0	0	0	0	0	0	0	0	0	0	0	0	0	0	3030071	0	2762676
284.882	86422856	22763922	23700918	30933620	35258904	27407274	23017044	19017526	23106668	30626042	41530876	49468200	22090628	19046964	48128508	26645974	33186738	45625040	19700702	35182732	39283748	25838568	21361280	65749384	23606624	4054889	18231016	20054214	22556048	20177750	25209256	18075138	22581318	20184858	16053386	16170413	24534244	6223481	21532956	19882988	20312082	20180284	25712980	20605616	22493058	26458762	3669048	4282067	19355572
284.927	21763412	5784475	10031553	15641216	14619173	8620984	8441441	6806337	9747579	9872647	19658246	15301429	9020303	8811069	13756938	9121251	16249792	18820828	8487911	15882394	17275954	11271155	7759501	22069652	8741230	0	8335092	7116240	8441246	8600417	8487346	14505484	8716372	10400549	7307413	7528377	7651570	0	9292073	11854838	8540187	8947015	10620256	10343098	8734604	8400533	4686915	0	10731454
284.958	23881052	5112739	6166985	9773705	8147503	5735361	4692075	3875656	6391943	4372753	9623055	8305470	5398422	6050372	4342292	8323564	8526794	14954213	4115438	7147685	7140412	8496122	3565718	17265052	4452472	0	3333374	2794199	5749160	4922473	5978041	9956883	6234205	5644078	3103517	3565505	4876539	0	4767027	3696637	6123554	4241999	6387048	2781378	4190613	5415070	0	0	6621126
284.974	9641311	3348646	5479885	8186509	8537651	4913094	4931183	3423564	5207180	5572886	10591763	8598338	5293978	3999303	7381528	5309936	8365006	9848553	4039153	7412906	9301057	5866494	4373659	13017504	4496253	0	4433154	4246234	5316013	5121901	5244348	7950871	5190754	5078322	4072097	3792581	4919551	0	4585528	5698561	5088293	4856147	5473645	6401733	4667801	5170850	0	0	5344201
285.083	14515576	0	4519914	7532204	6984276	5688294	4995728	4368229	4058803	5573944	13135408	10765150	6009780	3670623	18555450	9577998	11897839	7790344	5764104	6588623	11789409	4790296	4438203	17768894	3282846	0	4034850	4580083	4793808	5433736	4679635	6544433	4913282	3722191	3353790	3666656	5379359	0	9170264	3474458	3152443	4449136	4925833	5725406	5932469	4051133	0	0	4564962
285.16	0	0	0	5293762	5727850	0	8856231	0	5884111	0	7772740	0	0	0	8231507	0	3216390	8310558	0	3546857	2998905	0	0	14123477	4351671	0	4042553	0	0	0	0	4044355	3748504	4467556	0	3648500	4278070	0	2850160	0	0	10087812	4444573	6015728	0	0	3278461	0	0
286.772	39327484	16750408	15308713	20296848	21787728	20415968	19888274	19558644	19379994	20030286	29657076	38827296	14613843	14369744	42026068	17684458	30647790	24166642	18330992	20978448	34254440	19813808	15903919	34898848	13456310	4645632	13443361	16808574	16766962	12389685	18056004	8623046	17365626	13701403	13837948	15343508	18466582	5147177	17591138	16840104	15562134	16670510	16126794	12790886	17424754	16254071	15315477	3567440	14608745
286.815	0	11373394	10794932	11840669	9305181	5638638	10389663	11178239	3295787	8534875	12308479	3999021	11040094	9404378	0	8540151	3407356	9306367	9969017	7458591	4400758	10509754	10243260	11996077	6740933	0	8777006	7451272	9545728	9843008	9249614	7125969	10443400	9319719	8506504	8755104	7167779	0	9113456	10569138	9852319	9477945	10166102	7007344	6284158	10578050	12560928	0	9963891
286.877	0	0	0	0	0	0	0	0	0	0	4001808	0	0	2884328	0	0	0	4850450	0	3866933	2975881	0	0	0	0	0	0	0	0	0	0	0	0	0	0	0	0	0	0	2990017	0	0	2883175	0	0	0	0	0	3896706
286.879	86587160	29251426	28719046	34120880	37106800	32470530	26826932	22339854	26765122	33854320	44881936	50918720	24626542	23249896	49808504	32491530	33998352	48402708	23586182	40246068	39923336	29029834	24466640	66094016	28350426	4210455	23791938	26391192	28932118	24337746	29694812	20297696	26469020	24283448	20258458	20985776	31049526	6683203	25662340	24692162	25156012	23291722	30059368	27229312	29387152	31122580	5433905	5172070	24328578
286.924	13426466	3938156	6466002	9716925	9591935	6758928	6274241	4056346	6700883	7084927	12347421	9217355	5818746	6571506	9702535	6524951	10819102	10864928	5905809	11154245	10972824	8029653	7188701	14031821	6288360	0	6447440	6361763	6883365	6680413	6093670	10868716	6128297	8015685	5273766	5085117	5555012	0	6076818	7875020	5919158	5736279	7102324	7261322	5899163	4960416	3332540	0	7497101
286.945	0	0	0	0	0	0	0	0	0	0	2932771	2995025	2748031	0	3201166	0	0	4045606	0	2712908	0	0	0	4101075	0	0	0	0	0	0	0	0	0	0	0	0	0	0	2750361	0	0	0	0	0	0	0	13517377	0	0
286.971	3906861	0	0	0	3181710	0	0	0	0	0	0	2706776	0	0	2989206	0	2857516	3860782	0	3804501	3380903	2986976	0	3332059	0	0	2825055	0	0	0	0	0	0	0	0	0	0	0	0	0	0	0	0	3045013	0	0	0	0	0
287.848	0	0	0	3281871	0	0	0	0	0	3081901	3384604	0	0	0	0	0	0	0	0	0	3302334	2922171	0	3478749	0	0	0	0	0	0	0	0	0	2728010	0	0	0	0	2848953	0	0	0	0	0	0	0	0	0	0
288.769	13644006	5848366	5979599	6451942	7172804	7579730	7099148	7699175	7185934	8157663	8935966	12087117	5230420	5238681	14313191	6259253	9799776	7539540	6481710	7798228	10551529	5765028	5463830	0	4640331	0	4999064	6039912	5792402	5056839	6624523	3225018	6260968	4738387	4256933	5432241	0	0	6338020	5683090	6740290	5972309	5645683	5275207	5613463	4793368	6110753	0	5651787
288.812	0	16790840	16681434	16185075	14149329	9687135	16898842	15389426	4384286	12649965	15764011	4530009	15976287	15541667	3924725	13156929	5080174	11328353	14280504	11128291	5042423	15079343	14276387	16029180	10660441	0	13859749	11187315	14570145	16053074	14617877	11948485	15667446	13763423	13656240	13313469	11480460	3035666	14255602	16580508	15178571	14680416	15203711	12271185	11174819	14440100	19401772	0	14232405
288.823	3212532	3138875	4339166	0	0	3443811	2803998	0	3269667	2906609	3146286	2871644	0	4131238	0	0	0	4160357	0	0	0	0	3353895	0	3436125	0	3396521	0	0	0	3131671	0	3426041	4500322	3776180	0	0	0	3547638	3794847	4589390	0	0	4514388	0	4021928	2851887	0	4064088
288.83	295221504	101298496	137738720	163428096	156939984	135592032	146553632	112194296	153958944	143472112	185612848	152647520	119863136	128775592	140658432	149256768	149997680	194884448	129382208	205209072	174895360	156153776	138164016	193086976	108231264	24547536	128070568	123794552	130661032	119666520	137313568	156678608	129398008	139934560	115995832	119484864	120863120	37406744	138360320	172570528	123190096	131299688	138755456	138100304	116013992	118486696	134216752	28279556	163543904
288.876	27986178	0	0	0	10996454	10873972	0	0	0	10766851	11637309	15624043	0	0	14128907	0	10539138	14244725	0	13168122	10864908	0	0	20792848	0	0	0	0	0	0	0	0	0	0	0	0	0	0	0	0	0	0	0	0	11208629	0	0	0	0
288.877	29894914	11015496	18051564	26015496	24147686	18092148	19532592	18189058	20343352	19363332	31738430	25421676	17426288	14678450	22734602	19358292	29563010	22332278	18536264	29138426	28877068	22489024	15972152	30631440	15293039	3183579	17826746	17024132	19610296	17313636	21282084	25643478	18156810	19571570	16999618	16087503	16028065	6496802	17571336	26818476	16501594	17422706	17440146	19164768	16335797	15539894	21847102	4002575	23262054
290.088	3129913	0	0	3232383	6108273	0	3210429	0	0	3542431	7094169	4474568	4883634	0	14192804	2863043	5187080	0	5090402	3105717	3965600	0	3656889	5800834	0	0	0	0	0	0	0	2812175	4479632	0	2957854	0	4242210	0	7089050	5957345	0	3981261	3004140	3779981	5406478	0	0	0	3455635
290.809	0	7754548	6949909	6461796	5990752	4981483	7582127	7141631	0	6522009	7668844	0	7632246	6489729	0	5593249	2724596	4808160	6185229	5283008	0	6426039	7238050	7253090	4509960	0	5501495	0	7295323	7060346	6612719	4655054	7096188	6230447	5784305	4795891	0	0	7096462	8008092	6187275	6457247	5579709	5500483	3816415	6664414	9323084	0	6195530
290.82	4909820	3743543	4933657	3244391	2877796	3244782	3990962	2760962	4011312	3891357	3492976	4020638	0	4029315	0	0	2856695	3395044	0	4830404	4030360	4097466	0	0	0	0	0	0	0	0	3408626	6306769	0	5305778	3690229	4685814	0	0	0	5232031	4418830	4679587	0	0	0	0	0	0	0
290.827	412334848	113488696	157121568	195049840	186759520	156318448	173194672	141997312	187448624	171325600	217922672	176241056	141867392	142481280	168610208	163298464	181193472	226702816	147470608	257081536	200717216	195344832	153188768	239388768	120798480	26579622	140899904	136017536	146505056	132635008	166362864	169786320	147519360	150109616	128939768	126940152	141360144	42025484	161659024	201963936	139197712	145079200	156647360	149749824	137444832	137705696	160431696	32019650	185908560
290.848	16247555	10684222	8342561	8853872	8849773	9136888	9862588	8630537	5528891	10150054	10097784	9363878	9814400	10504074	10549673	10169517	8340225	17978860	8671511	8200398	8268706	9288129	11654574	18327662	6525206	0	8895044	9483905	10331497	7753093	11417336	7071704	9430920	8131003	7883517	7508990	9196568	0	10114203	9030054	8275220	7927723	11929545	8117325	8628715	8143082	3449943	0	8631636
290.874	34732808	10730308	17153064	24787320	25172342	19006208	19275204	17839376	20557126	20150448	27692160	22501806	17619336	14043024	21182898	18336950	27192072	21878262	17090844	28381400	26706858	22424008	16202167	30320758	14310687	2921649	16332365	16883336	18402674	16920972	20307710	23469022	17733522	19224002	14805764	14887941	17214496	6006295	18114724	25942446	16792858	18279346	15738832	18270292	15885810	14096625	19261022	4562636	24036698
291.07	17124158	5970807	5183586	6734263	6963639	6503233	5317127	5826885	3456403	7425268	8191161	7336424	6582717	6368193	8591862	6812914	5769034	12547637	5161292	6111521	6694894	6224380	6682102	15251636	6120803	0	5039247	4734652	5424056	5067204	6805294	6564883	4785618	5763070	4765502	4275774	7878752	0	5340391	5213665	5368903	4167660	7863306	5305733	6416940	6618411	0	0	5165453
291.197	0	9160600	0	6309344	7577058	0	9490994	8488296	0	4671776	7515359	2886157	5676512	13384672	0	4895258	2945395	5448287	9133419	0	0	6658590	9817632	5182684	2927760	0	3268282	9614045	12094949	0	6487373	0	10105851	6605604	8677220	7158883	7304330	0	7775506	13134338	9455972	9150481	7400495	0	4751953	5106512	4587704	0	10240429
291.21	3174756	0	3239050	3062756	3159014	0	2884662	0	5862859	2759973	6956259	7079441	3384291	0	11547174	0	8000376	3917411	0	0	6429726	0	0	12132576	3420053	0	0	0	0	3060715	0	0	0	0	0	0	0	0	0	0	0	3283477	0	3184809	0	0	0	0	0
292.818	13184288	3656775	3253352	6930416	8520715	4698513	5110880	5569321	7604310	6938464	8431303	9329653	5621156	3797877	13847642	4708122	8738193	5076606	5180667	7172023	7917136	5774292	3511352	13026018	5810131	0	4667621	2974869	5404719	4066746	5741791	3114093	5911580	3898393	3712332	3300931	4700835	0	5301060	3945908	3993824	5587447	4852756	0	5667893	4935475	6784643	0	4054869
292.824	195444000	43593032	61169256	84409328	80739344	66092436	74023008	62732076	80158808	76020576	94142152	73743352	64568228	54954360	72780896	65543964	81431952	96630912	63822588	108053432	84063824	83114968	64609340	109497064	45027284	10771599	55937256	51083416	59695152	53111740	71074016	63299056	60987932	61620252	45760848	49358404	57097892	16950290	65846084	89521080	52772576	55868920	61596180	57893448	56336440	54496052	67043460	13042320	77963096
292.845	20405544	12099406	10579568	9176057	10099732	10786202	11630697	9811760	6375521	10900330	11718351	9817085	10359724	11185532	11713636	10452771	9512346	18573448	9782017	10001345	9705050	10630108	11665473	21146346	6308829	0	7826158	8437916	9246777	7772610	11819237	6317045	10229285	8321058	6626645	7141963	9013931	0	10301261	9393083	8987878	6988288	10327580	6907472	8149053	10026811	3791499	0	9023324
292.871	11119919	0	3992696	7445506	7601181	4142499	5839986	5788472	6105195	6247284	8146647	6309893	5239732	3385347	6231149	5519147	7916963	5773457	5135624	9362379	7019107	6135779	3541066	9321203	3517158	0	3601655	4197539	5057603	3524554	6051052	5505532	4422190	4483626	4541533	3799123	4690100	0	4714326	8058819	4565741	4511240	4520484	4889174	5096517	4712259	5736594	0	6050659
292.911	11582778	7868768	7742084	8169487	8018987	7828913	8755328	8075075	6714492	9008002	9924323	8537105	8362943	8671117	9710715	7788344	8930736	14227614	8668946	8118234	7757425	8232942	10359895	16616192	8032245	0	6494469	7258286	9392209	6388181	9198838	7444999	8237627	8595510	6453097	6666847	11023041	0	9464676	8138701	8217334	7158292	9376304	6959713	9120849	7844687	3333278	0	7431022
292.974	2977100	0	0	3050532	0	0	0	0	0	0	4091639	0	3982801	0	0	0	0	3267764	0	3153395	0	0	0	3738901	0	0	0	0	0	0	0	2768408	0	0	0	0	0	0	0	0	0	0	0	0	0	0	0	0	0
293.179	0	4855720	5406421	15131752	20864136	5251086	10215646	0	17598698	7349219	15433525	3166308	4452363	3268562	16469210	0	6027787	20072698	4692822	11385921	4570833	6394936	0	23321432	5483606	0	7594338	4291833	0	5570596	0	5279313	9543318	6864011	3332539	3481264	4137756	0	5836739	8528918	3453110	11353701	15299202	15592103	9440418	11324320	4223467	0	4733365
294.183	0	0	0	0	2987496	0	0	0	0	0	0	0	0	0	2850882	0	0	0	0	0	0	0	0	3882146	0	0	0	0	0	0	0	0	0	0	0	0	0	0	0	0	0	0	0	0	0	0	0	0	0
294.815	13256546	4633962	0	6260368	6337225	5705802	4082979	4399975	5821327	6263353	7385394	7664224	4335076	0	11163431	4017570	7475261	4637491	3508986	6112957	6005025	4879872	3216862	11476341	4753585	0	4436388	2783942	4610324	0	5320413	0	3994187	2725013	0	3532965	4606280	0	4700938	3486685	3787972	5359712	3869818	2849882	4702363	4251544	6109896	0	4241775
294.821	43138916	8526700	12005579	15820434	16191179	12361804	12833573	11387241	15645586	13467195	17977652	15400546	12189157	10337148	14296873	12861860	15921215	18692916	10972411	20592320	15612195	16219649	11226849	24108408	8878771	0	10142630	8374984	10904342	10577419	14115550	12017693	10985677	11295383	8285115	8548007	9855306	3575852	11611660	15977951	10044102	10401890	10674300	9764956	10988189	10622362	11043529	0	15389041
294.842	10860394	4935538	3826898	4295321	4439763	4746835	4539181	4770159	0	5050947	5080379	5406313	4158956	5076866	5927729	5091755	4104263	8854332	4164353	5341896	3991339	4785671	5639912	10155391	3280059	0	3328045	4175566	4958494	3749906	5139684	3591204	3648725	2901150	2764738	2916526	4452690	0	4121620	4877797	3002571	4111465	5129347	2977378	3766436	4116897	0	0	3332855
294.864	0	0	0	0	0	0	0	0	0	0	0	0	0	0	0	0	0	3386180	0	0	0	0	0	0	0	0	0	0	0	0	0	0	0	0	0	0	0	0	0	0	0	0	0	0	0	0	0	0	0
294.908	12275582	6809988	7212262	8236720	6801130	6745194	6869829	6632834	5049270	8606299	9642319	7609981	7703039	8028051	10137417	5766593	8159325	13062995	6494482	8335073	9268547	7555610	8336127	17042836	6520019	0	6064069	6370016	5963063	6245926	8413941	5930038	7155948	5258931	5192662	4751810	9742696	0	6540843	7366135	6140635	6026366	8077464	4630643	8130232	6346165	0	0	6085001
294.911	4319615	0	3270631	3908273	4423404	0	2965318	0	0	4261469	7688528	8133246	3686912	2916244	9789258	3293122	10510430	2900565	0	4675298	6470980	3393051	0	15130006	2784980	0	0	2916577	3165496	3547175	3458806	3416631	3149036	2864820	0	0	3305833	0	0	2795512	2821340	0	3691672	2821748	3259577	3138486	0	0	0
294.973	23707538	6682518	9111802	12103366	11503362	11491457	10365788	9480597	9424849	13442676	16339300	13190802	10640914	7030181	15953760	8572374	15011956	14308203	8537379	14077691	15436123	10167852	10567445	26037674	8536812	0	6860252	6435571	10216271	8287801	13007622	8261705	8162562	9325256	5821419	6310614	11696511	2835285	10328643	10391049	7733484	8777874	10779820	7055493	10701517	7308746	4741879	0	9298331
296.812	3721153	0	0	0	2953629	0	0	0	0	0	0	0	0	0	4174341	0	0	0	0	0	0	0	0	5315617	0	0	0	0	0	0	0	0	0	0	0	0	0	0	0	0	0	0	0	0	0	0	0	0	0
296.843	61243852	5438889	5830470	9458000	6564265	5305121	6205959	6483910	10780392	5720370	5187003	4140263	6079551	6624668	3721745	6658118	3647238	11718155	8470293	10959328	3734548	8068164	7102881	9367595	3466926	0	4541058	4253973	4294678	5162613	7330036	7817829	5705623	6087984	4827716	3795748	4993034	0	6236398	9941026	4321987	6709990	6445821	5422724	4767007	4164636	9997606	0	6886308
296.905	3311070	0	0	0	3141055	2962231	0	2745561	0	3175753	2852303	0	3651666	0	3161640	3084379	2927900	4229665	0	0	0	3027030	2865079	6609985	0	0	0	0	0	0	3169029	0	0	0	0	0	3696672	0	2791172	2741813	3108562	0	0	0	3217715	0	0	0	0
296.908	2831839	0	0	0	4632001	0	0	0	0	0	5019600	5565693	0	0	6553129	0	6918941	0	0	3571194	4339756	2823255	0	11077698	0	0	0	0	0	0	0	0	0	0	0	0	0	0	0	2745397	0	0	0	0	2770740	0	0	0	0
296.97	14979570	3950542	6027118	8888701	7377367	8496975	7015990	6491117	5829407	9091426	9999332	9517329	9461861	4601790	10162752	4803697	10345267	11449913	6182712	9210387	10226756	8160361	6998478	17895512	6180831	0	5399216	4364091	6739527	5081244	8760598	6268554	5804484	4935002	4509293	3807565	8305719	0	6830365	7426120	4704995	5388048	6605606	4770983	7278920	5079877	2818893	0	6219720
296.974	6153716	0	0	4730238	2793945	3094864	3419447	3157486	0	3631971	4693989	3233042	3751527	4997567	3213890	3417202	4537141	7425595	3372345	4598292	3667013	3384682	4140495	8943705	2869216	0	3742385	0	3334728	2956445	3128599	6463115	3827141	3771739	0	2791758	3725880	0	3244318	4710985	0	0	4359463	3002280	3075401	2909254	0	0	2926025
297.119	62997024	0	3068318	4811186	5619214	5027717	3480173	0	4874078	4486042	4736021	3753281	3342995	0	5162616	4434596	4743017	10800752	0	6869582	4959356	3688084	2721795	9609355	5800472	0	3492583	0	0	3506890	8778046	4805814	3255290	3457932	0	2845565	7521388	0	4183380	4787827	0	3590464	5719894	3790032	5793656	3132533	0	0	3404786
297.153	4185644	4202498	10873768	15811005	23409178	14259090	15429241	9303077	20862828	7714215	20497440	7756108	11862173	5513712	24994436	0	6502261	9326204	3473769	13320796	3973257	7151774	14561807	13500567	4780581	0	7233267	3197809	3778189	6670549	5888328	4424384	4488710	6086039	8991401	3303304	5809272	0	6082912	9540733	3814162	14519114	11296609	13252313	4907395	4653184	15365509	0	4683772
297.831	0	0	0	2906287	0	0	3298678	3471094	0	0	0	0	0	0	0	0	0	0	0	3610476	0	0	2863872	4032902	0	0	0	0	0	0	0	0	0	0	0	0	0	0	0	3342149	0	0	0	0	0	0	3290196	0	2905789
298.156	0	0	0	0	4318096	2799874	2966000	0	3944219	0	4005225	0	0	0	5648382	0	0	0	0	0	0	0	0	3184633	0	0	0	0	0	0	0	0	0	0	0	0	0	0	0	0	0	0	0	0	0	0	0	0	0
298.841	53675080	6117873	6047177	10071066	7457937	5137408	6796530	6976051	13232707	5750832	5210701	0	6625955	6793159	3419393	7709424	4688341	13625582	7551292	13057285	3694352	9207438	7631978	9921262	3918003	0	4726629	4453232	4882203	5267686	9916180	6808758	5803111	5539794	4660439	4708780	5101265	0	7930838	11047539	4727499	8332660	7689607	5474483	6508458	6131368	10815372	0	7467489
298.859	0	3638262	7583183	12807201	12696728	7559687	9085177	7091257	10711627	9448503	26945106	23446396	11553449	4061132	28656904	4913911	47175132	3902710	6987073	9938189	27647768	10789523	5506160	31920884	6936762	0	6116716	6024054	5340450	7208684	5962009	5610684	4839534	6295513	4957405	5381554	5601495	3665052	5123037	8779384	5811920	4773242	3932045	6010040	5433265	6511278	12301202	0	6323687
298.898	5458009	0	0	0	3189927	4012053	3344135	0	3524700	0	3105376	0	0	0	0	0	0	2774276	0	3620124	0	0	0	3566851	0	0	0	0	2923313	0	0	0	0	0	0	0	0	0	0	0	0	0	0	0	0	0	0	0	0
298.942	6843496	0	3245034	4172863	3686583	3133989	3118872	0	3962479	3648087	3901039	4391833	2922179	0	3601191	2752531	3421178	4768021	0	6175023	3254584	3239596	2973326	5475091	0	0	0	2856335	2866499	0	3040048	3187925	0	0	0	0	3334901	0	0	3296401	0	0	0	2794703	2741708	0	0	0	0
298.945	3077225	0	0	0	0	0	0	0	0	0	0	0	0	0	0	0	0	4247830	0	0	0	0	0	3030804	0	0	0	0	0	0	0	0	0	0	0	0	0	0	0	0	0	0	0	0	0	0	0	0	0
298.989	4674679	0	0	0	0	0	0	0	0	0	2979966	3711912	0	0	3373881	2745636	0	4795687	0	3378498	2737994	0	0	5161764	0	0	0	0	0	0	0	0	0	0	0	0	0	0	0	0	0	0	0	0	0	0	0	0	0
299.098	13403291	3191357	4043292	3565688	4976883	3412576	4175699	3487364	0	3799700	5459619	3664333	4407027	2955855	5340515	4937546	4324916	7987536	2939780	5599598	3962228	4186843	4963527	11496267	3793176	0	2959301	0	3845504	3523896	4184923	5717252	3814085	3805739	0	2887169	5040941	0	4141111	4416193	2929423	3105226	5148124	4094716	5500928	4589309	4325853	0	3510828
299.176	0	0	0	5121172	5854480	0	9990513	0	7665365	0	5637821	0	0	0	7458177	0	3185232	8868205	0	3371406	3103123	3320050	0	14267239	3496246	0	3902947	0	0	0	0	2944795	3768801	4005957	0	0	3865417	0	2773589	2755032	0	9797091	3617782	5578002	0	3405079	5434869	0	0
299.828	0	0	3681547	4147586	4253192	0	3444841	3704173	0	3488176	2986392	0	3951064	0	0	2768967	0	3581540	3613779	4466840	0	3866037	2928079	7127125	0	0	0	0	3191454	0	3718183	0	3101136	0	3052067	2945266	2840629	0	0	3977118	2990802	3143357	3135694	0	2859251	0	4169921	0	4202243
300.838	17389278	0	0	3627255	0	0	0	3306164	5094827	0	0	0	2911255	2728963	0	2854313	0	4587495	2791285	5538870	0	3752166	3168576	3168714	0	0	0	0	0	0	3537219	3390230	0	0	0	0	0	0	2831052	3976406	0	0	2749473	2780399	0	0	3073536	0	0
300.856	5189349	5379663	10164320	16455421	17606546	10293493	11207668	8942778	14071218	13496132	31738102	26088988	14451997	6882825	30947334	5775791	49109180	7062511	9268090	16156734	32080424	14384363	6879047	37336528	8229839	0	8253534	7616996	8937524	8898923	9400648	6640412	8515915	9190029	6434689	6954057	8608171	4618468	8570579	11201755	8366825	6567960	7001127	9058036	8926797	10018123	14576134	2840187	10125364
300.895	5256946	0	0	0	3325858	5277956	3695107	0	3664836	0	0	0	0	0	0	0	0	0	0	3493966	0	0	0	2926047	0	0	0	0	0	0	3038548	0	0	0	0	0	0	0	0	0	0	0	0	0	0	0	0	0	0
300.939	3930881	0	0	3197213	2759091	0	0	0	2731607	0	0	0	0	0	0	0	3150043	3744783	0	4045920	2747976	0	0	3938287	0	0	0	0	0	0	0	0	0	0	0	0	0	0	0	0	0	0	0	0	0	0	0	0	0
301.021	3000605	0	0	3908411	2715603	0	0	0	0	0	0	0	2962258	0	0	0	0	3234862	0	3293314	0	0	0	5058062	0	0	0	0	0	0	0	0	0	0	0	0	0	0	0	0	2793750	0	0	0	0	0	0	0	0
301.911	16660559	8916882	6379969	18495624	21809452	8131208	12725646	11841045	12496771	19585254	20318818	12849030	15765104	6871358	26933666	3516197	14760518	7413128	12845230	25354736	12952524	16639533	12533964	15583068	4662645	0	8433137	13280052	10223063	0	10029686	0	12050130	5792769	9469165	9499053	13710126	2924573	12423272	22246950	5053452	12421504	5904781	10818600	15285172	6582963	7031640	0	11299187
302.846	24873366	7987381	11139836	17811946	17496732	13159408	15038204	10986317	16587040	15628891	13538216	11331786	12519327	8813652	10019602	9938034	12520360	20604664	10254787	22791028	13724998	17618766	12626471	16394433	8068847	0	9133913	8895585	9695052	8438774	12084100	11045256	10600495	9962830	7618098	8952556	9901192	4468022	11237841	16015182	9339153	8903362	11134669	9717051	9913590	9489397	11745414	0	13044368
302.848	0	0	0	0	0	0	0	0	0	0	0	0	0	0	0	0	0	3655417	0	0	0	0	0	0	0	0	0	0	0	0	0	0	0	0	0	0	0	0	0	0	0	0	0	0	0	0	0	0	0
302.853	5509529	0	3817726	8247788	8172191	5268467	5026559	5418832	6613284	7141983	11727786	10926284	6700961	3270230	12860181	3188853	16260011	5390075	3603397	7655288	12483913	6267728	3779114	13072580	4012786	0	4674396	4024420	3925839	4195320	5085063	3801483	3827250	4352337	3680821	2885359	4348555	0	4047828	4756305	3245587	0	4481744	3824957	4845304	5703671	3999368	0	3707027
302.874	0	0	0	0	0	0	0	0	3089709	3056743	3677106	0	3578792	0	4486942	2739836	4969395	0	0	0	4722001	0	0	6241484	0	0	0	0	0	0	0	0	0	0	0	0	0	0	0	0	0	0	0	0	0	0	2985871	0	0
302.893	32860584	18667714	19475212	32549370	35703472	26033154	23052046	22836062	27271476	32434798	28957624	33220826	25393070	14679138	31742756	19901572	23727034	36964108	19715536	37122952	26170712	29128540	16763449	42784980	17809154	3703581	16148331	16991344	20143966	18089990	26401682	14346647	18776130	17091934	14194242	14332668	18627738	4983108	17959396	21829470	17942814	15784659	19549918	17632584	23571718	20908036	4589205	4335775	17941150
302.94	3693496	0	0	3209229	3397825	0	0	2937709	0	0	3562441	4516074	3102142	0	4807479	0	4779980	3157789	0	2766748	3316076	0	0	6683878	0	0	0	0	0	0	0	0	0	0	0	0	0	0	0	0	0	0	0	0	0	0	4221604	0	0
303.817	0	2950118	4719174	7589724	7381021	4326761	5155964	6040727	7503567	7270370	7251199	4178461	6327518	2910585	3744916	0	4492571	3139706	3704039	7123209	4809425	8116348	3345299	6692410	3407994	0	0	3199391	4168914	3988791	4984993	0	3835292	2991788	4237192	3578938	3299314	0	4674379	6969479	3199012	4531220	3619357	0	4240967	3645767	5695427	0	4057021
303.908	17398546	10732034	6362213	20519806	25353282	8161676	15290527	11766965	14166776	22670342	20135198	11164221	19290364	8026517	25201848	3675633	14368061	9521310	13715202	30135598	11880182	18401432	14836661	13658717	5378207	0	8622325	15623613	11155702	0	10187963	3333337	13773246	7154381	10909608	11875418	15175188	4047992	13663086	24475812	5689918	12729396	5997629	13583991	18058854	7043431	6590945	0	12786649
303.938	5019421	2787852	3068015	4374410	3423309	4634008	3299243	4780224	4842757	4981779	3978537	3655240	3445509	0	4619460	2713083	3349833	3843242	0	6043963	2885379	4294817	0	3485289	0	0	0	0	2839810	0	3379908	0	0	0	0	0	0	0	3167098	3318958	0	2750527	3212871	0	3089009	0	3384298	0	0
303.963	5148454	0	0	3750292	2915159	0	0	2851016	0	2870813	0	0	0	0	0	0	0	3793588	0	0	0	0	0	0	0	0	0	0	0	0	0	0	0	0	0	0	2828328	0	0	0	0	0	0	0	3359354	0	5879283	0	0
304.804	19160152	7062303	9588121	15791320	13196712	9431786	11756036	8851945	13319302	11801969	11697758	9515897	9579044	9103015	8445470	8466229	9784982	18090502	8470547	17528484	11262055	14420401	8849670	10851262	6611470	0	7637586	7984870	8565343	7438977	10646981	11117560	8118033	9099283	7451878	8517008	6992740	2725770	8633549	12765641	8442688	7636335	9007477	9072515	8644513	8073889	10505992	0	10484977
304.843	33582184	10615595	17395110	25308392	24665528	20217594	21484052	17081846	24343704	22265216	19459692	15764359	19520050	15318707	13585966	15503171	15474341	28908054	14409759	31282870	18589814	24312252	17380630	20339662	11440670	3361614	14535265	12863218	14074478	12505741	17407440	16444421	14021407	15626273	11794675	14054814	12482418	5031318	16424156	21957078	14095179	13874556	17006980	14927759	13793199	14428847	17270548	3596470	18212094
304.845	0	3188012	0	0	0	0	0	2782199	0	0	0	0	3251250	0	0	0	0	5781014	0	0	0	0	3109654	2828751	0	0	0	0	0	0	2859473	0	0	0	0	0	2721139	0	0	0	0	0	3157892	0	3033008	0	0	0	0
304.851	0	0	0	2947818	2904762	0	0	0	2768795	0	0	0	0	0	0	0	0	0	0	3261113	3089018	3100608	0	0	0	0	0	0	0	0	2856915	0	0	0	0	0	0	0	0	3024856	0	0	0	0	0	0	0	0	0
304.89	34221176	20116282	22568374	38702328	40029640	28675852	27935270	25449990	31020204	35507604	29134460	32959384	29743680	17278658	30350912	25026388	23449272	42101288	21694510	40613576	28461194	35613132	20120870	40401888	21451314	4124507	19286642	19810050	24167042	20687518	28061150	17517588	21666608	19353650	17107204	16410030	22503300	6885796	20724974	23792100	20323160	18636172	21148052	20574110	25731008	24230592	6891300	4777155	20176140
304.92	0	0	0	0	0	0	0	0	0	0	0	0	2819659	0	0	0	0	0	0	0	0	0	0	0	0	0	0	0	0	0	0	0	0	0	0	0	0	0	0	0	0	0	0	0	0	0	0	0	0
305.814	0	4648035	5221110	10708577	11026239	7052408	9956248	6056776	11574857	10051340	10768330	6675681	10486646	3884512	6119350	4834470	5041183	5384095	5391179	10543180	5890570	12657392	3833478	8494418	5010351	0	4289501	4225080	5806071	4729812	7204596	3690815	6619279	5920133	4000335	5181170	4700896	0	7055961	8211223	4536934	5525204	4898522	4393653	4684039	6042631	5640279	0	6722098
305.905	5773808	4255872	0	7814789	8089444	2870428	5197757	3444584	6377074	8034097	6257643	3659010	6990741	2785788	7753690	0	4200514	3030212	4048231	10156146	4781615	5569293	5510824	4514167	0	0	3480576	5018710	4681756	0	2957839	0	5417138	0	3411056	4640530	4893955	0	4416125	9002805	0	4892404	0	5231825	6150440	3564071	3177590	0	4393550
305.927	4220409	0	0	6465166	6464365	0	3209158	2827632	3638907	4832058	4063219	0	4235164	3623939	0	0	2824779	2898893	3670382	8009851	0	3712788	4772529	3376512	0	0	3317769	3616862	0	0	2776341	0	4387002	0	4260472	3936025	3716875	0	3474053	7870268	0	3307260	0	4700376	4555055	0	2811005	0	3865685
305.935	5287420	3177610	3103008	5415569	3591024	4711080	3577033	3637619	5590655	6309693	4260854	5345548	3361695	0	4636646	0	3427406	4693969	2853744	5262462	3270204	5796631	0	4035971	2871777	0	0	3176544	3358759	0	4245272	2956134	0	0	0	0	3084046	0	3253384	3730239	3010698	0	0	0	3558962	0	0	0	3235416
305.96	4727301	0	0	4631195	0	2950321	0	0	3189386	3689288	0	0	0	0	0	0	0	4006875	0	2743945	0	0	0	0	0	0	0	0	0	0	0	0	0	0	0	0	3455767	0	0	0	0	0	0	0	2853435	0	6078600	0	0
305.974	0	0	0	5246624	5715840	0	2807256	0	0	5117773	4173828	0	3673516	2793489	0	0	3555421	0	3544701	8140943	2991692	3249955	3993282	3107219	0	0	3355675	3098733	3033143	0	0	0	2962508	0	0	2759978	3591452	0	3845784	7187276	0	0	0	5167334	4397888	0	0	0	3580516
306.789	7417662	0	7211081	9711584	8382667	9417209	10229025	10254495	10633212	10186906	4531501	5639743	7089343	0	4537665	0	4354461	8477998	0	11692516	5608353	9960486	0	4848351	6063427	2818438	6120796	0	7366017	5754142	9576474	0	7609858	6277870	6988719	6479944	6976081	0	8429528	9641053	6559110	0	6777907	0	0	6084963	0	2851029	8552297
306.792	0	0	0	0	4204749	0	5332258	0	5019646	3965084	3508526	0	3805376	0	3444035	0	3274142	4300080	0	0	0	5420072	0	0	0	0	0	0	0	0	0	0	0	0	3239856	0	0	0	0	0	0	0	0	0	0	0	0	0	0
306.796	659017536	240436640	291360832	506580960	524406976	428462592	441832736	385992864	482138112	481218720	385798432	403820096	373083328	230869264	364699968	327406080	302637472	492686656	295225984	626645504	398642080	526765088	284676096	405397216	244176192	61168520	252890464	290441600	300406144	243551520	394711072	217960064	294047232	270783232	238013360	268486720	279106144	71107568	326946784	395627616	265276800	284020800	270455872	253940192	280220256	265342304	297521568	55614680	333369184
306.801	25001794	7060899	10913869	0	15306960	12798462	13458726	11028644	15595522	14422175	0	12942915	12330179	10556693	0	0	11514273	0	9705087	0	14672805	17478698	9635838	13088483	8311112	0	9543008	0	9801094	7779618	11890718	12111489	0	10797810	8248243	8618061	8809046	3271668	9873373	14011489	9375113	0	10785848	0	9761383	9719144	11170210	0	12044141
306.84	15716177	6042032	8181851	12054516	10954976	8663566	9093430	7547058	10442771	10365103	8831295	7498322	9129168	6956322	6128982	7526942	7803313	14236995	6878860	0	8950710	10648631	7706637	8322803	5394776	0	6331760	6296979	6828438	6417199	7877674	0	7207445	6323969	5540802	0	6574693	0	7806957	10128494	5633429	0	8508486	7184879	6430838	7005558	7623087	0	8095610
306.843	11292498	4303281	5293148	9908213	11964641	7315983	6329655	8251571	6358037	8981681	9107777	10538579	7922898	4763939	10131799	6241824	10973618	10544452	5542541	9615867	10580919	10810424	5416974	12302068	4651353	0	5604721	5637524	6665623	4847408	7169067	4775567	0	5455618	4798403	5715036	4650598	0	5971950	8162415	5629334	5240899	0	5098992	5421175	5099895	9208752	0	6344571
306.887	11820899	6975935	6504555	11984903	12714227	9125408	8662344	7806146	10530856	11862210	10615121	10888802	9487584	5671216	10658153	6972976	8206787	14370134	6891162	14230029	9722825	11727942	6443039	12644102	7102828	0	6336898	6039971	6469033	6796607	8961080	6637213	6876711	6125330	5617618	6192235	8264310	0	6198271	6987902	6618531	6125650	8164439	7007741	8119942	8123782	0	0	7114633
306.909	5913452	3659206	0	4253711	4520188	0	3099473	0	0	3843275	0	0	3407080	3628343	0	3646519	0	8191327	0	5489175	2770387	3849805	3662887	4378383	0	0	2825099	2881963	0	3007814	0	4498084	0	0	0	2817651	2737535	0	0	3025029	0	0	3149918	3187204	0	0	0	0	2858896
306.956	5159806	0	0	2820642	3581199	0	0	0	0	0	0	0	0	0	0	0	0	4321651	0	3803690	0	0	0	3139363	0	0	0	0	0	2889814	0	2849459	0	3169068	0	0	0	0	0	0	0	0	0	0	0	0	0	0	0
307.115	9101242	7973385	15358139	9969760	14815568	13621883	9858469	7048467	27789454	7081248	17465764	29691572	10325294	10383736	20873670	5088900	42869276	9792948	8130274	12755565	11949097	9534607	7940214	18100068	21734858	0	11605468	3734001	6375941	13147532	7237758	4970216	7639678	5139303	3378213	4440252	10402509	0	7480409	5751499	2803175	10244260	11420840	3667523	14936792	12314072	0	0	7694291
307.264	0	0	0	0	0	0	3793633	0	4374737	0	0	0	0	0	2795011	0	0	4190706	0	0	0	0	0	6261666	0	0	0	0	0	0	0	0	0	0	0	0	0	0	0	0	0	5578970	0	4819569	0	0	0	0	0
307.812	0	3067118	0	5324149	5108334	2719633	4178111	3232780	5244358	3230270	5727909	3851185	4037148	0	0	2898821	0	0	0	3784081	3123023	5056879	0	5329028	0	0	2828527	0	3045663	3068026	3978579	0	3245447	2862955	0	0	2981334	0	0	3799479	0	0	0	0	0	3038419	2783479	0	3138741
307.924	2980082	0	0	4592034	3256477	0	2993389	0	0	4026988	0	0	3589698	0	0	0	0	0	0	4843457	0	0	3334572	0	0	0	0	0	0	0	2931574	0	0	0	0	0	0	0	0	4644318	0	0	0	0	3405308	0	0	0	0
308.099	79778104	31475532	26931732	71881192	106877672	32859140	50706228	35986036	43997764	63353524	84022032	46911512	74681984	33442482	103785304	22328304	66298788	46550860	41466908	89480200	52587976	53267916	48468464	71115000	25986916	4034313	36114272	46844740	35248020	18972380	36876716	25980972	54407156	28726486	38579596	42371608	59249732	10300810	56578524	67980824	20815630	55562756	34887176	55710580	60527676	29925178	19213144	7212615	39686420
308.118	0	0	0	0	0	0	0	0	4052047	0	0	3292705	0	0	0	0	4788138	0	0	0	0	0	0	3116292	3030893	0	0	0	0	0	0	0	0	0	0	0	0	0	0	0	0	0	0	0	0	0	0	0	0
308.786	12870211	8984623	10296071	14623482	15303680	15099159	15755340	14703467	15203193	16843728	8451086	9130261	11253610	8747919	0	11928814	5962932	14024810	0	19672362	0	17211050	11424504	8827420	8839300	0	9554031	10622001	10596521	0	14611072	0	11180283	0	8175239	9906957	10550602	3084898	11555566	13573893	8962015	10660606	0	0	0	9928756	0	2964746	12923380
308.789	0	4659249	5024520	7072507	0	7281944	7211086	7426925	8485755	7445457	0	0	6614892	0	0	0	0	0	0	0	0	0	4868858	0	0	0	0	0	4676779	0	0	0	0	0	0	0	4689227	0	4831984	0	0	0	0	0	0	0	0	0	0
308.794	1171772032	357615680	438686464	801231616	827446272	642766080	662427712	568052608	727833472	732156864	663081984	683004160	577621888	348441504	630318208	493606144	514319552	799133824	439274752	980147520	667012864	824430272	429380352	689299968	364632192	94223832	383373440	439340096	452712608	353947584	590074496	332714272	439472384	403232224	354274944	397003520	420402496	107955816	491901696	577883904	394252256	430691072	413652736	384685120	407950656	396349504	434558016	85475088	493998592
308.798	0	4609076	4207884	0	7147014	5074204	0	4813680	0	0	6972435	4495130	0	4749331	0	0	0	11054191	4708603	8338224	0	0	3795709	0	3041418	0	3677300	0	3229615	3523275	4799108	0	4171008	0	3419788	3249938	3236687	0	3699571	5792522	3378147	0	0	0	3758649	0	5034055	0	3780600
308.84	15753816	6316098	5466906	12978959	15520791	7673133	8757346	10337151	7561106	0	14746658	14885161	10721149	4834209	14836875	0	14476490	13283456	5627145	13348161	16064258	13539003	5784333	17011252	5863580	0	5311621	5726276	6622400	5212122	9730705	5486883	6465808	5723630	4528796	5194529	5692767	0	6201092	9676568	5769200	5469971	5637909	5608537	5147464	5013576	10931285	0	7195142
308.906	11633266	4454488	4337970	10978090	9995314	7002439	6529149	6131607	7738287	7546881	9897019	10031425	0	4629430	15156390	3798811	9491684	9431196	5252894	10855772	10329886	7592656	5193510	10842703	3640503	0	4951199	4976731	6681818	4016112	5949094	4517688	5860649	0	3339956	3972408	4241784	0	6250270	5577519	4487172	6608682	5545772	5496941	4782944	4600416	6271084	0	4960795
309.102	9480896	3160985	0	7834489	10937475	4094358	6640845	4484062	4615687	7309394	10335364	5837193	8878039	4169717	12647671	2851172	7955763	3976942	4582238	10399151	6336370	5904144	4683634	7547554	4726026	0	4634860	4356767	3899690	0	4059875	3245434	5789044	3490385	3590908	4666238	6840771	0	5491564	7336819	0	6596466	3926899	5959851	6707624	3826856	0	0	4452956
309.174	0	6894769	7745425	33665940	40752288	7815603	15022315	4472312	28830758	10298479	12567711	2970531	7639025	5438477	13317397	3516287	4201808	32862476	6029685	19008972	3587473	11167527	3080078	15200961	6902056	0	10936585	4266680	3757383	6236237	2782457	8221074	11282831	9514604	3151638	5016472	5679583	0	10681224	11437964	4245590	18846604	26814350	15598785	13733314	20758722	6066375	0	6674036
309.241	0	0	0	4042672	3993789	0	5340422	0	4674117	0	3323064	0	0	0	0	0	0	5210408	0	3976681	0	0	0	5967581	0	0	2966307	0	0	0	0	3875240	0	0	0	0	0	0	0	0	0	5046180	0	4166870	0	0	3843294	0	0
309.28	0	0	0	0	0	0	5356822	0	5824598	0	4909255	0	0	0	4450625	0	0	4621113	0	0	0	0	0	8143598	0	0	0	0	0	0	0	0	0	2782612	0	0	3952135	0	0	3058097	0	5987250	0	4809954	0	0	0	0	0
310.114	19166292	0	0	3833104	3466793	0	0	0	0	0	2996736	2736894	0	0	3376796	0	3083978	4826775	0	4738903	0	0	0	4128851	0	0	0	0	0	0	2871839	0	0	0	0	0	2726727	0	2902269	0	0	0	0	0	0	0	0	0	0
310.151	12424291	0	0	0	0	0	0	0	0	0	0	0	0	0	0	0	0	4509351	0	0	0	0	0	2823267	0	0	0	0	0	0	0	0	0	0	0	0	0	0	0	0	0	0	0	0	2806056	0	0	0	0
310.177	0	0	0	5065002	6436419	0	0	0	3794407	0	0	0	0	0	0	0	0	5183154	0	0	0	0	0	3070062	0	0	0	0	0	0	0	0	0	0	0	0	0	0	0	0	0	0	2808571	3035131	0	3082801	0	0	0
310.783	9569635	4247244	0	8328735	8863552	8280123	0	0	8566516	8697609	5789437	6380534	5968417	0	5453747	0	0	8919986	0	9961583	6131265	9947444	0	6151541	4713421	0	0	4892398	4407250	0	0	3345326	5233654	0	4454762	5212633	0	0	6019590	7328191	5406279	0	0	0	5162000	0	0	0	6497420
310.786	0	0	0	3855905	3258178	0	0	0	0	4800267	0	0	3607074	0	0	0	0	0	0	0	0	4292917	0	3917174	0	0	0	0	0	0	0	0	0	0	3144043	0	0	0	0	0	0	0	0	0	3263506	0	0	0	0
310.791	855889280	188500688	225400272	480892448	500684608	343464000	360897408	314625600	404545280	410441472	453760768	464376832	338350624	177196576	436070336	256038880	350087136	502911936	233394048	553246848	450482752	477614400	223106560	476833152	188046288	46497840	197317520	224513776	235527120	184111744	314955008	168252336	228152320	208853200	177459568	198430176	220846160	58427612	256103952	315806144	202199632	219338208	209705440	191780544	216356880	203182864	233395952	44630344	259314832
310.837	9618809	0	0	0	0	3475025	3924373	4426331	3336973	4874016	7252753	7183370	4337204	0	8148938	0	7862254	6269897	3312532	0	7198296	0	0	7943564	0	0	0	0	2904040	0	3083523	0	0	2777828	0	0	0	0	2952731	3697618	0	0	0	2840779	0	0	4953348	0	0
310.857	0	0	0	0	0	0	0	0	0	0	3245337	0	0	0	0	0	0	7601105	0	2791566	0	0	0	0	0	0	0	0	0	0	0	2963399	0	0	0	0	0	0	0	2714073	0	0	0	0	0	0	0	0	0
310.903	0	2831605	0	7915088	7449458	4628076	3946416	3798643	5286698	4731707	8322858	8967202	0	0	14153701	0	9093129	0	3384234	5782689	8974964	5340507	0	8314281	0	0	0	0	0	0	2921240	0	2947620	0	0	0	0	0	3516469	0	0	0	0	0	3001404	0	0	0	0
310.904	12238228	3287797	0	9477712	6892403	0	4044208	3170932	5228330	5667643	7880490	0	6653515	6540868	0	4499462	0	17908710	4118442	9939105	0	6243676	5450284	0	0	0	4665270	3773209	4242435	4705953	4304152	13442007	4366373	6186237	4139415	4049413	0	0	3355702	7145962	4737645	4065795	5336581	4507360	3743805	3712828	8383259	0	6458549
310.906	7693717	0	0	0	3061620	0	0	0	0	0	0	0	2829644	0	2728423	0	3511306	4010470	0	3281059	0	0	0	4327850	0	0	0	0	0	0	0	0	0	0	0	0	0	0	0	0	0	0	0	0	0	0	0	0	0
310.94	22316452	4705026	7165445	18265696	13545346	9302139	8002495	8499841	12197690	15449930	22243128	16995376	23560792	6942288	13793269	6417427	13670424	20050932	4253110	18854064	15331972	11149672	5320250	17417656	5794832	0	3762116	4635430	5956626	5543598	8664356	8745956	5742643	4403468	3836324	3385874	8757380	0	6045252	6525942	5556856	5182481	5907986	7065324	7982154	5872458	0	0	8369345
310.95	13284775	0	6001161	12379747	10540934	4337791	6841284	3947141	7603007	7119695	12535612	6548532	7792219	4736595	6567929	4726807	11094044	12790777	4052921	13674677	11436681	9771371	4893246	10413501	4644884	0	5837768	5218089	4952598	4977329	6442279	16221159	5166134	6280463	4068776	5488150	4522633	0	4553288	10365434	4474492	5058069	4598294	6907631	5344334	3610445	5249323	0	7446724
310.997	2763706	0	0	3312246	3211674	0	0	0	0	0	3574094	0	0	0	0	0	3096623	3575309	0	3758281	0	0	0	0	0	0	0	0	0	0	0	4616183	0	0	0	0	0	0	0	0	0	0	0	0	0	0	0	0	0
311.169	10735104	11193167	25847382	66377404	86644704	41547992	48299036	26128086	71655328	26847144	73275280	28214406	40538792	12992155	82602072	7292009	20125812	45814868	8020994	43278608	14131943	23384498	34166420	38479388	14072944	3000992	21349406	8906614	9925742	18494204	15959404	15995953	13571210	16050531	26513914	12631652	15603932	4367703	20371102	28140104	12411584	44914276	33167974	43841332	13469855	16178078	36980600	0	12315918
311.176	0	0	3075162	8111807	8749029	0	16960544	0	13610915	4489132	10022802	0	3228842	0	12071000	0	3829880	14632025	0	4601108	6003434	6402485	0	19457568	5932147	0	4782113	2907001	0	0	0	5669940	4784269	6426982	0	4017767	7655647	0	3729058	4020810	3820226	18237032	6333033	11384630	3866785	4031392	7626618	0	0
311.296	0	0	0	4787952	3427863	0	6356050	0	5220313	0	6919103	2854068	4038356	0	6903946	0	4980905	5915788	0	3377477	3358493	4532700	0	17512020	2911398	0	2781777	0	0	0	0	0	3655866	3787155	0	0	0	0	0	0	0	4764307	0	3028828	0	0	4809635	0	0
312.172	0	0	4555711	12173398	16042376	8058478	8640955	4442189	13103454	4936009	14342414	5682684	7773194	0	16296442	0	3741198	8314369	0	7548595	2734744	4595453	6466586	7802839	0	0	3753900	0	0	3085401	0	0	0	0	4701552	0	2803807	0	3465517	5282733	0	8001494	6378456	7583859	3103251	3019025	6667476	0	0
312.78	2884765	0	0	3255631	3426953	0	0	0	0	0	0	0	0	0	0	0	0	2884357	0	4039600	0	0	0	0	0	0	0	0	0	0	0	0	0	0	0	0	0	0	0	0	0	0	0	0	0	0	0	0	0
312.788	279697568	55414136	68540576	150919504	162224784	95902568	103964344	91558200	117498480	120658504	153737728	156554976	106894560	55750840	147450624	78666440	122809096	159307536	70226464	160949168	151377312	146363344	65968392	12519658	57597724	13658763	60380832	68850104	69164792	57210160	90314608	52655704	69195504	64904144	55637080	63328428	67984208	17410910	75700512	91460744	63837376	66214072	65264828	61839672	65575672	62019060	69048744	14599049	77043504
312.83	2961586	3980165	3444908	4078948	3821726	0	3199179	3422533	0	3554394	3568139	0	4819187	5536968	0	2846426	0	13051675	3209004	3320773	0	3824086	4743450	0	0	0	0	3617226	3366668	0	4280703	4171367	2713860	3554274	3121255	3201213	2718557	0	3074866	3130522	4010190	2994377	4557004	3139909	0	2833925	0	0	0
312.842	0	2981257	0	3854697	0	0	3111632	3033417	0	2778207	0	0	2732791	0	0	0	0	7901984	0	0	0	0	0	0	0	0	2797749	0	3367696	0	0	3064427	2755336	2716646	0	0	0	0	0	3044510	3500242	0	3784912	0	0	3569162	3622334	0	0
312.854	2721468	0	0	0	3607208	0	0	0	0	0	0	0	0	3369680	0	0	0	6729509	0	0	0	0	0	0	0	0	0	0	0	0	0	0	0	0	0	0	0	0	0	2823843	0	0	0	0	0	0	2984387	0	0
312.875	4551877	0	0	4412791	4965041	0	3165406	0	0	2944621	5862940	5276420	3911426	0	5227299	0	6278959	5321518	0	3905496	6131144	3632613	0	6573329	0	0	0	0	0	0	0	0	0	0	0	0	0	0	0	0	0	0	0	0	0	0	0	0	0
312.901	9867472	0	3019973	6294913	5347004	0	3165928	2920288	3022497	3244664	6285862	3815693	4050188	4340960	0	0	4781881	13395769	0	5449699	4028372	5055470	3384630	4874525	0	0	3123916	0	0	3085143	0	8558207	0	4478973	3536002	0	0	0	0	4392628	3168485	0	4185318	3554652	0	2796576	4961235	0	4675419
312.937	6660320	0	0	5903760	3930828	0	3067128	0	3156145	4625031	7551540	6000411	8086809	3129068	4692798	3010307	3918664	5901129	0	4892658	5034468	3181562	0	2775341	0	0	0	0	0	0	0	3183244	0	0	0	0	3286918	0	0	0	0	0	0	0	0	0	0	0	0
312.947	4473060	0	0	4338581	2794192	0	0	0	0	0	4164152	0	2776860	0	0	0	3899212	4079437	0	6072310	4308456	3175421	0	3974450	0	0	0	0	0	0	0	5487247	0	3259407	0	0	0	0	0	3503044	0	0	0	0	0	0	0	0	3207531
313.173	0	0	0	3199985	3600176	0	5842777	0	4998937	0	5060239	0	0	0	4404129	0	0	4925358	0	2986068	0	2803272	0	8176023	0	0	0	0	0	0	0	0	0	0	0	0	0	0	0	0	0	6701384	0	4740531	0	0	0	0	0
313.192	16357707	7654913	9789742	35789304	33266488	13075468	40787808	7150030	35201824	17033968	37190296	13592443	15961459	6981954	38120360	6986595	19352496	48019384	5779110	27145308	16189010	21517390	6056871	77080992	14733257	0	13571903	11119180	5474205	7634364	6500340	15628003	16955278	16088174	7783663	11034944	17341416	0	10260929	13538589	9657666	37353808	15801682	25082296	10075023	11163276	21727800	0	6014911
313.826	0	0	3974675	5726975	7765061	3943182	3583079	3647167	0	6038520	13220748	16230506	5453397	0	17259702	0	17067190	0	2881405	4568930	16111461	5768480	3163295	14580415	3271382	0	3473466	4198194	3982491	3565209	2970817	0	2816639	2949987	0	3318310	3786973	0	2732220	3071747	3373582	2837050	0	0	2886268	3307896	0	0	3334809
314.195	3303159	0	0	5957528	5465314	0	7545089	0	6188252	3716753	7801883	0	0	0	7906644	0	3687760	8206695	0	5601787	3248647	3242395	0	13417319	2869363	0	2800331	0	0	0	0	3298365	2899211	3377651	0	0	3141996	0	0	0	0	6502084	2804424	4902652	0	0	3705754	0	0
314.785	37944308	10659880	11328366	25443468	27233756	16899734	17281524	14959662	19819998	20483462	28204290	26700246	20023212	10005346	24989262	12910013	21388868	26245734	11189445	24987374	26245384	23606880	11136022	29650038	10216045	3305708	10330548	11189391	12894746	10178536	14821881	8431880	11031019	11005657	9342792	11520899	11148880	0	13153334	14096227	10264390	12852127	11083684	10021818	10655204	11028703	12000362	2858446	12638694
314.81	71719936	8570928	6385528	15932566	11159015	7637664	9359871	7175224	18867690	8858000	7890187	7279071	8382390	6251371	5511770	10218951	5656143	18438768	7178446	17413880	5920019	12961384	8430623	11138178	5747320	0	7031230	6545561	6580772	5368817	9685505	7817489	6914549	6506211	5548370	5113740	7005786	0	7401536	10164076	5543758	9546664	7997358	6823874	6553070	6436073	8891507	0	7784943
314.827	3143175	5880887	5731198	5762206	4934127	0	3789319	5238847	0	4441495	5866770	0	7347132	7895921	3004513	3773390	0	18680440	5041364	4195072	2941211	5343854	6699046	10763402	4408960	0	5124037	4439199	4529707	4004855	3858951	5916952	5410300	4644586	4272985	3616146	4617824	0	5307463	4129651	4969300	5057455	6574005	2966472	3707893	4250864	0	0	3667445
314.839	0	3268667	3722114	3307170	3065332	0	2921483	4040771	0	3868060	3252502	0	5109696	5347189	0	0	0	11190909	3725528	2916101	0	2839666	3895339	4267151	0	0	4027849	3300515	3855920	0	2768650	4014875	3995648	3105518	0	0	2795621	0	0	3757431	5160792	2955187	5847993	0	2756729	4359412	4074622	0	3412473
314.844	3862543	0	0	3139237	3611638	0	0	0	0	0	3641624	0	3079106	0	0	0	0	0	0	0	3094818	0	0	2777746	0	0	0	0	0	0	0	0	0	0	0	0	0	0	0	0	0	0	0	0	0	0	0	0	0
314.846	0	0	3558277	0	2973175	0	0	0	0	0	0	0	3623875	0	0	0	0	4949632	0	0	0	0	3330094	6705299	0	0	2978252	0	0	0	0	0	0	0	0	2729881	0	0	0	0	2837338	0	0	0	0	3323638	3192832	0	2719740
314.872	4183067	0	2837390	5902512	6451714	2812601	2780697	0	3086341	3646890	7351587	5917175	3558348	0	6112884	3840478	8375913	5721739	0	4692755	8204590	4101757	0	8076447	0	0	0	0	0	0	0	3066663	0	0	0	0	3124338	0	0	0	0	0	2954181	0	0	0	0	0	0
314.893	17165348	9039949	9540501	17030328	15351307	8638145	13222434	9528408	5997070	13301170	16923948	12118527	15417299	12907399	12291709	10896870	12148337	40196756	8801514	15607579	13355319	14769795	12631104	27102376	9224859	0	10514910	10028215	10492485	9029646	12296732	16701742	11029012	11728643	8658801	8877994	13348473	0	12166241	11528075	10981225	9077703	14458829	10709981	11669005	9681160	2851217	0	10392076
315.034	5458017	0	0	0	3107399	0	0	0	0	0	0	3399221	0	0	0	2725916	2972332	4510418	0	0	3010933	0	0	5339370	0	0	0	0	0	0	0	0	0	0	0	0	0	0	0	0	0	0	0	0	0	0	0	0	0
315.093	53058684	8499347	12078046	37952780	44760672	21479186	17285748	14529701	17778278	21949958	54533496	46807628	31664156	13429708	88207056	14925362	51621572	29829868	12784943	34137964	51992976	22927046	12293262	70348040	13282032	0	15174189	12033280	18252436	10969172	16462430	22395252	17422944	12447569	11722685	14552051	17346246	3512390	22998192	15108053	8619947	18029586	18518040	16739358	20246104	14082387	0	0	11303506
315.189	4872357	4290740	3366913	10997044	11370121	4591418	15313565	3199178	12547727	5220909	13729183	4862576	5311550	3469805	14065403	2805334	7210733	17693460	0	8638357	6412729	7166694	0	27114802	4565273	0	4859475	5062948	0	2797173	0	6071701	6686341	5589879	3509729	3809302	5615340	0	3909846	5586937	3355594	12321846	6346812	8795197	4030077	4214135	7863546	0	0
315.823	0	0	4545767	8652348	11470744	5339197	5086116	5085631	2750628	6743860	16903832	22997858	8529186	3912905	24449034	0	24190966	2970664	5217835	6424729	23014094	8722362	3928492	20004440	4882471	0	5327692	5217805	5333943	4297043	3838285	3154545	4289396	3775598	4619474	4857085	4278241	2802994	4047311	4007140	5190811	0	3664170	4129035	4110188	4734565	3209179	0	3646290
316.097	5570099	0	0	5387951	5026830	2779309	0	0	0	2777509	5865220	5246922	3505541	0	9631872	0	5616745	3042975	0	4851978	5117766	0	0	7362266	0	0	0	0	0	0	0	0	0	0	0	0	2930763	0	3595835	0	0	0	0	0	0	0	0	0	0
316.192	0	0	0	0	0	0	3740733	0	0	0	3404074	0	0	0	0	0	0	3476681	0	0	0	0	0	4184838	0	0	0	0	0	0	0	0	0	0	0	0	0	0	0	0	0	3124140	0	0	0	0	0	0	0
316.807	99590000	11395819	10487373	21172184	18055486	11538894	13116732	12529470	25065808	13107403	11253788	8187098	11885190	10278433	7635378	13783228	7541139	25583060	11491202	24242732	8262782	17889540	11779885	16166953	7123400	0	9301197	8797048	9137467	8651435	14371986	11232201	9888999	9996784	9437768	7980643	9892189	3137137	12222289	14885460	10099169	14589586	12604061	10757708	9652449	9366488	11903801	0	11822253
316.825	0	12933873	24690260	50323424	55165256	26067414	26236228	24098630	36084056	34808020	105799712	107093216	46447244	13409831	124744120	15196355	141881760	13153757	19814280	33098290	111991944	40761608	16473908	104378416	23188944	5597021	19492052	21362560	22467906	24775346	20307096	11283407	18259182	19472888	16697935	22222442	19505508	10809463	19697496	19987036	19581416	17403546	14475940	19455570	17697000	22182878	33001280	8670242	19709108
316.836	0	0	0	0	0	0	0	0	0	0	0	0	0	0	0	0	0	6540770	0	0	0	0	0	0	0	0	0	0	0	0	0	0	0	0	0	0	0	0	0	2947679	2935275	0	3093672	0	0	0	2777412	0	0
316.843	0	4185848	3271259	3927527	4354382	0	3009868	3493709	0	2750170	3026475	0	5283476	2807854	0	0	0	6972901	0	0	0	0	4337467	7198779	2750936	0	4710620	3570054	3941706	3416760	0	5319638	0	3908095	2825814	0	0	0	0	3624546	4159982	3130016	3110571	0	0	3451366	4522823	0	0
316.862	8116103	0	4348514	7325679	9234774	3933157	4594515	3085140	5076839	4696290	9127986	7103727	5149339	3032116	5616074	3507409	5557674	8332781	3627925	8029762	7498902	5576982	3206978	7249988	3003360	0	3644643	3400589	3785041	3006143	4356261	3881948	3903740	3851782	3155549	0	3716466	0	3601255	4741737	3592180	2941607	3643058	4352606	3207414	2988525	3386957	0	3453633
316.89	16826260	9417480	11026028	16719866	15774050	9398768	12823903	8803167	6556020	13467886	16457789	11273465	16327333	14018110	11483606	12191963	12509622	39206392	8952735	15882829	13155490	14248224	14626637	25030736	10608108	0	9864430	10309527	10759516	9441992	12876974	17615846	10663174	12409361	8405608	8053377	13279613	2875533	10721138	12046963	10902013	9336498	15962812	10221159	10359040	8893431	4325207	0	9616587
316.955	56057776	29246240	34782852	56844308	53272960	32277002	36865400	28866424	27703696	42836232	58220632	47652116	50854588	39884372	46379504	35733748	42553808	107568664	28456886	51939944	49495232	44947764	39116648	81670256	31876616	5806981	31849736	31225776	35071348	31111904	37633220	53189628	32472350	33669676	28371584	27612824	41116056	8021154	33144716	34962060	32078356	30564042	46473940	34233980	35266840	33283088	5683055	6419528	33447138
317.82	0	0	0	4405121	5903090	0	0	0	0	3922542	8401327	9977439	4283383	0	11758439	0	10300222	0	2836198	3493318	11097659	3387992	3240121	9558542	3085686	0	0	3219185	2788041	3555342	0	0	0	0	0	2891219	0	0	0	0	0	0	0	0	0	2845015	0	0	0
317.959	2926964	0	0	4286907	3068206	0	0	0	0	0	4098534	0	3276586	0	3221411	2906737	0	7507917	0	3465726	3122296	3208839	2746095	4160081	0	0	0	0	2853119	0	0	4240733	0	0	0	0	3240729	0	0	0	3307876	0	3567697	0	2760855	0	0	0	0
318.804	44450548	7042477	5310758	8780575	6686874	6219005	6236281	6841937	12149928	6695939	5497656	3159514	6616414	5590244	3468561	6694834	3877087	11751744	6228546	10937682	4390892	8780707	6523449	6468588	4156695	0	4093911	4860514	3948616	4022631	7548717	5447303	4666834	5045508	4780867	4308794	4981855	3232507	7334492	7599434	5038211	7989632	6068626	5565660	4462553	4940491	6332421	0	5907320
318.822	2722558	21648820	33407278	66183976	70919328	34661636	38086784	34605656	49319088	45818892	134603584	135946208	59972964	18233578	155219232	21849016	178124000	15141192	28158536	42782040	142106608	52181928	26616384	125301752	33335584	8219076	27594718	31930984	29722702	34905452	28073778	17682060	27037656	29181194	25550154	31627584	27333734	14955265	28795490	29400402	30809224	25194886	21939608	28860642	27136992	32030418	44966412	10466922	28295038
318.84	0	0	0	0	0	0	0	0	0	0	0	0	0	0	0	0	0	3098960	3016271	0	0	0	2748488	4069374	0	0	0	2858608	0	0	0	2849427	0	0	0	0	0	0	0	0	0	0	0	0	0	2826457	0	0	0
318.859	11160335	3377089	6267195	10449718	10011825	5861652	6803600	4589671	6643648	7713818	10042190	8071152	6714738	4492535	7303465	4997063	7746807	10621272	4752982	9954664	8712196	8528822	5559887	8582151	3798830	0	5347308	4763255	5136477	4832634	4563775	6426266	4957159	6077721	4625752	4595022	4121716	0	5521009	5757280	4697237	4643220	6490535	5205230	4704238	4915936	5383705	0	5718924
318.887	5821212	3608011	3409221	4936514	5285054	3644703	4161692	0	0	3679781	4751193	4109306	4279165	5060353	4062517	4240338	4096259	12134756	3536992	5209460	4796432	5662656	5487194	8373269	3037499	0	4694007	4034177	3994728	3934596	3899209	6675108	4210673	3460388	2971490	3632472	5216383	0	3903100	5125482	4294815	3246495	6142385	3440375	4304889	3493611	0	0	3097494
318.905	2977573	0	0	0	2957509	0	0	0	0	0	3229025	0	0	0	0	0	0	3738988	0	0	0	0	0	2965534	0	0	0	0	0	0	0	0	0	0	0	0	0	0	0	0	0	0	0	0	0	0	0	0	0
318.938	54616884	13063645	16105815	29041496	25908436	17896756	11825329	12833414	27372770	16184378	28959598	49438732	16102799	10793235	31348042	19792868	45561112	31056250	8670834	20147592	38125608	28548048	7508590	48411692	11960656	0	9066506	8915604	10496124	12107157	14755674	13397686	11442180	11601208	5293430	7576938	11953298	2863910	13304464	7712126	11453616	11229618	13534661	4451080	10021900	16412414	0	2739852	14944168
318.952	34251580	22975970	24940892	36766556	34759896	20579642	24045750	19163788	16651496	26584128	34292596	28483604	33103252	27044120	29136210	24282090	25941278	67051904	20478584	31038862	30883886	29400022	27751028	50033716	22821206	4762092	22499344	21457562	25163906	21466522	23646046	37166780	23097354	24413502	19324284	19433840	29131928	5526315	23474838	22928772	22842550	20619704	32400842	24862988	23782418	24178436	2928699	4514449	22552494
319.241	4100031	0	0	5395416	4780374	3091375	0	3064063	4320610	0	7236583	7977091	3492350	0	11998670	0	10085785	4149248	0	3639809	6807724	0	0	10282178	0	0	0	0	0	0	0	0	0	3204016	0	0	0	0	0	0	0	0	0	0	0	0	4656803	0	0
319.817	0	0	0	3858635	2820687	0	0	0	0	0	4266191	4076898	2800850	0	3619785	0	4511375	0	0	0	5115306	0	0	4714975	0	0	0	0	0	0	0	0	0	0	0	0	0	0	0	0	0	0	0	0	0	0	0	0	0
319.956	0	0	0	0	0	0	0	0	0	0	2754823	0	0	0	0	0	0	4323131	0	0	0	0	0	3862051	0	0	0	0	0	0	0	0	0	0	0	0	0	0	0	0	0	0	0	0	0	0	0	0	0
319.989	0	0	0	0	0	0	0	0	0	0	0	0	0	0	0	0	0	0	0	3354411	0	0	0	0	0	0	0	0	0	0	0	0	0	0	0	0	0	0	0	3114259	0	0	0	0	0	0	0	0	0
320.812	29370012	12816507	16147461	25532016	27207676	18036782	16849848	16334195	18808824	18937658	23246432	24441572	18153536	12153783	21842042	17016492	18167864	23450804	13051154	24486000	22758240	21749320	15349064	24942544	12153960	0	13380314	12920152	14932811	11503652	15516115	9976142	13810359	12230687	12771395	13478931	13850465	3621769	16156001	16461907	11917109	13755506	15263887	12155764	13672154	14481861	12504282	3342001	15991377
320.819	0	11626621	17593352	31151732	35792896	18126898	18996156	17399158	25440250	22263612	63628900	63972072	28639298	10427321	71432320	12168878	81229880	7414967	16260373	21692530	67216224	25529932	13339979	59029460	18058346	3883050	15094493	16780634	15088462	18649126	14578134	9247056	13963962	15036450	13373510	16012309	15783780	8693131	15672676	15011926	14921527	13100149	11554962	15143799	13532893	18272712	24675548	5844659	14447188
320.859	157673136	82778248	63955988	98625152	115812368	82782272	72002504	66116996	68841480	93300560	96544368	136372976	80633936	53935048	132806800	80144064	70826064	130409672	56671524	93909120	91743096	86892120	57927004	140736480	67316856	13071414	54158060	66215272	67169120	54878260	72229344	35447136	63890120	53487664	47153236	49437732	72116080	13642136	65070452	50692196	60940100	56042628	74737824	54084484	66103020	74555864	9743595	11095230	49447524
320.935	54814420	14592167	17052722	28763812	24664114	20179040	12616683	13505956	28819498	16029547	26150546	47121172	15419501	12477411	30128304	19281626	43677804	31065322	8652095	19656864	38880152	28069490	7929208	46610444	14386331	0	9417481	9956742	11637626	12933199	16925180	16544121	12663524	12720207	6543475	7235647	13367184	3206065	14017936	8458371	13637471	13057185	15415486	5233565	12537609	17162740	0	3587284	15585918
320.949	5374685	3970220	3819575	7444139	4975672	3930214	5183473	4133290	3491376	3580018	5495449	5581594	5479538	5423081	4712630	4439775	3455091	11119856	3703108	4795558	5135261	4744824	3997054	8239125	4722850	0	3985679	3634060	4248447	3957844	4482562	6912383	3880682	5145686	3901560	3128901	6126486	0	4354454	4340873	4008804	3653798	5625028	4844450	3299599	4096505	0	0	4125315
321.08	0	0	0	0	0	0	0	0	0	0	0	0	0	0	0	0	0	4812074	0	0	0	0	0	3009622	0	0	0	0	0	0	0	3252653	0	0	0	0	2781128	0	0	0	0	0	0	0	0	0	4463419	0	0
321.211	0	0	0	2887449	3783337	0	0	0	2733213	0	4226819	0	0	0	4497704	0	0	5465444	0	0	0	0	0	5994648	0	0	0	0	0	0	0	0	0	0	0	0	0	0	0	0	0	0	0	3268601	0	0	0	0	0
321.784	0	5449176	5586280	9644044	10668449	5759416	6756681	5783291	9018762	7605445	10160107	7742558	8065446	3356441	6075939	5177371	5043674	3863137	4494963	6612460	7101709	8968081	4015809	10523067	4738048	0	4627020	5305034	4915387	5002615	5612319	0	5799962	4451745	4358584	4958579	4953300	0	5961428	4862416	4702343	5527008	3447811	3875512	3611215	5483318	5659194	0	5039030
321.862	4957327	0	0	2994734	3793859	0	2745193	0	0	2760421	0	3575421	2778563	0	4367941	3345976	0	3680900	0	0	0	3026348	0	4948451	0	0	0	3276520	2771160	0	3807033	0	0	0	0	0	0	0	0	0	0	0	2829857	0	0	0	0	0	0
321.872	3101843	0	0	3285042	0	0	0	0	0	0	0	0	0	0	0	0	0	3065992	0	0	0	0	0	3448296	0	0	0	0	0	0	0	0	0	0	0	0	0	0	0	0	0	0	0	0	2856049	0	0	0	0
322.77	51161668	17816380	22574800	34400688	34442060	24537928	23871198	23077004	27837214	27695700	34367868	33400286	21283602	17739394	31972306	24877456	25308036	35620884	20086748	33772392	32818880	30658782	20465728	32029620	18632606	4357763	19895744	22302786	21896748	17814222	21992560	17167368	21992830	22252328	18301746	20836054	22125132	4966405	23070792	22971222	20353506	23254866	22379388	20071936	21502410	20456620	20002720	4340460	21812514
322.791	0	12219204	8519385	11590073	9904981	7066448	11071207	10098836	3297063	8074844	9288070	3786215	11635483	7328395	0	8040855	2958221	7686174	9600995	7741298	2894537	11030758	8511560	8487872	7050151	0	7892424	7127115	9248307	7595734	9047160	4954127	10194310	8074033	6004538	7582430	6550100	0	8835153	8078174	9507305	8490843	7596933	6604296	5977554	9131189	10491816	0	6763818
322.809	52226644	22616906	26015454	39397824	42969948	30415704	28946158	26251418	31138606	30534244	36481420	37848556	28312354	21425810	35716068	29149598	28351380	34097188	23326698	37499768	35653328	33317100	25749582	37100488	21319598	5638799	22140366	23998546	24243770	20366044	26698878	18531350	25081228	21846840	22344512	23146212	24308314	5372946	27748440	25793380	22049264	25548642	24382348	22353422	21813720	24491196	20248494	5375735	28812592
322.816	0	3450701	3742946	6526404	8244064	3774810	4248306	3345054	5069106	5231207	13027728	15218160	5975844	2869908	14990311	0	18041752	0	3482604	4855675	14616276	4923631	0	12227533	4322225	0	4045265	3960916	4004413	4466398	2833536	0	2972047	4145979	3181380	3917543	3436637	0	4454491	4196200	2905586	2938212	0	3217936	3943388	4238526	5689265	0	4667700
322.847	0	3005272	0	0	2888557	0	0	0	0	3354227	0	2776573	0	0	0	0	0	3316791	0	0	0	3472633	0	0	0	0	0	2801760	0	0	0	0	0	0	0	0	0	0	0	0	0	0	0	3419163	0	0	0	0	0
322.856	211872368	107993944	87090928	116287960	135457648	105704296	89353984	86007984	83055424	114076280	118778272	167339520	95871792	70540960	166263792	109947312	88669096	155314240	80076792	117224328	116025064	104259832	80160864	176258016	90501056	19484316	73836000	88498272	91287112	73409256	92660880	49546276	89466272	72231752	66200404	72752888	99773040	18487330	84387944	64693112	83157504	77064048	98544544	76572192	90057192	100869328	13428671	15863557	66446660
322.932	17418898	4344183	5280524	8626676	7095186	7188361	4171553	4396237	9398112	6464149	7913920	15136285	4694863	4938431	10011673	6903244	13937609	9357404	0	6890408	12730119	9361686	4069502	13704200	4474849	0	2815485	3272832	3382888	4252422	6418600	6400065	4748729	4956009	0	3952401	5161609	0	5321862	0	5502491	4591504	4761531	0	4535816	6275306	0	0	5556574
322.954	10250908	0	3383572	4742654	3288475	3021713	3277866	0	0	0	3015625	3225638	3074391	3987654	0	3844052	3619795	8188006	0	0	3329808	3888413	0	6498324	2939882	0	0	0	0	4219662	3059375	8227913	3386817	4116338	0	0	0	0	0	0	3173411	3411352	4679619	0	2775569	4782323	0	0	3821926
323	8934066	2811279	3638565	6324754	4778927	2869156	0	0	3683197	3654833	3951068	2794552	3096936	2775768	0	4647398	3644391	7011451	0	4328386	3658533	4611373	0	6220844	0	0	0	0	0	3359518	3648704	9286745	3213266	3473284	0	0	2797731	0	0	0	3126835	3099561	4077013	2720846	0	3046148	0	0	4918648
323.107	0	0	0	6086207	7900125	0	0	0	4675496	0	3405319	0	0	0	3019878	0	0	5922985	0	3961835	0	0	0	0	0	0	0	0	0	0	0	0	0	0	0	0	0	0	0	3079131	0	4361169	5398526	5188210	0	4522285	0	0	0
323.781	0	8130730	8896578	13951838	13886720	8662239	8522877	10211879	11647160	10691562	16018203	11954025	11705481	5401593	11404686	8391436	8568121	5942739	7435599	9858283	10236028	12003892	6458822	15728066	8152387	0	6347577	7334342	7996321	7966765	8496588	3234161	8849129	6907067	5868725	7423042	7877579	0	9431492	8592615	7044936	7946446	7321856	6334291	6101839	7595565	7661840	0	7051931
323.859	6730837	4113607	0	3818367	4420899	0	2843805	3182152	0	3257354	3703612	4979592	3221671	0	5723568	3708713	2867547	4415990	2944876	3283721	3661983	0	0	5441004	0	0	0	3062756	0	0	3296231	0	2923781	2815194	0	0	3342824	0	2869729	0	2937188	0	2828574	0	0	0	0	0	0
323.893	27790438	14386387	11075691	30354318	34262320	6568204	15081642	10732117	13421797	22268952	32639818	13707157	21595316	13590562	27770304	6552374	16035178	12704261	17078648	36754712	15767726	19620442	19950064	17599998	8893810	0	13018979	23683570	17321930	3380307	10982899	7097753	21165840	11508968	17609952	18255978	20999156	3829617	19995118	32245012	7492464	21162232	9542955	24491896	21867386	10946135	7780665	0	20477636
324.754	0	3199500	3087781	0	2793125	3029605	0	3340214	0	3447151	2774188	4705510	0	3082595	4459322	3296377	2831072	0	0	3209819	3771944	3954558	0	0	2791639	0	2880673	4180796	0	0	2906909	0	0	0	0	3015070	0	0	3590957	0	3607716	0	0	0	0	0	0	0	2770951
324.763	303558176	117333520	109455784	157052160	185822896	145780336	129593872	131982264	133346880	147320176	195521712	304474336	122332664	84861288	310837056	131492992	244383456	153250688	113697464	147945056	251652656	159736704	103639872	18038728	99709656	30552294	94267560	128115520	117305608	90187136	127985440	55248592	111011912	90074688	86206000	106897824	108850496	27884170	118975280	105178736	105424040	111077952	100019832	84158624	95661256	108865440	97708664	22540590	105015304
324.767	87027224	24772112	31639978	49548544	47550124	32022122	33690128	30802876	38573632	36728180	49925296	50333932	30983672	26546536	49692480	35785852	38313700	51227528	29168316	46634592	47204908	40534916	28330816	49422284	25068252	5936359	27277478	32695106	31805704	24798594	32401186	26285778	32294982	28479044	26248750	29917604	32124222	8707212	31066930	35448436	29652138	31775296	31313530	28584094	28658890	29087650	25152120	5980464	31057932
324.788	0	16887320	14539186	17472778	17260212	9289331	13986328	16114628	6124106	11795836	14290106	5951731	16244224	12405104	3283785	12833926	4434671	11656081	13624004	10485351	0	15766409	11627337	0	10113765	3191022	11421870	10842954	13289744	14179720	13860649	6685402	13000782	11193932	10518071	11518379	10919238	0	13271866	13067900	11871409	12945992	12557955	10461349	8306899	13782955	15725183	0	11057172
324.806	37809704	13168159	14295480	24042770	26701500	18202234	17224222	16110540	18505298	18718084	23723202	23611642	16809478	11667830	22822736	18631820	18861814	23485336	15737547	23279214	22997566	22094736	15942479	26968030	12819181	2869619	13457588	15692625	15548694	12596622	17090352	12476128	15652948	14216787	13055550	15712689	13888845	3460761	16374592	16561795	13382839	15641167	15834762	12912811	12477657	14362546	12319365	3087163	15628315
324.853	111242816	48668208	36563400	53357864	59649744	46591628	38548016	36938720	35260004	49327512	53980372	77703440	41043480	29458824	79396712	48737440	42188556	69217200	33948380	49370752	52742740	46326688	34990944	84672504	38785792	8275201	30795974	39756644	40980776	32658846	40576832	22308592	36816996	30121574	27829840	29077954	43191648	9512616	37047120	26617494	33948872	32533088	40742556	31787196	37948652	43247556	5133463	6963017	29149228
324.875	50130504	14931512	14195153	19746096	20156122	11882134	12464699	10497000	12422764	15150495	20729054	18819348	14216736	14172560	16387950	16350374	13086484	35376056	10928868	21464712	16521821	14738342	13857642	27467780	13386505	0	14049485	13839211	13285679	12981670	13039431	16234233	13150316	13538926	10741336	10484169	15347047	2979247	10580826	12240543	12145872	12178024	17989284	16386242	12635380	16259020	3505311	0	12140596
324.922	33828448	10249801	12421602	18902340	19881710	10518184	10787406	8731643	10831487	13538737	19500272	18200870	10972721	8999330	17829764	13538488	16740137	20397004	8268534	18912922	18033266	12645302	10224508	27123740	11627292	0	10629343	10744701	11016512	10476982	11616087	14554889	10911868	11570817	7724138	8403418	12283256	3614399	10589035	11855538	10675425	10427002	13274806	13234386	11879686	12392413	0	2857309	10405958
324.951	6354544	0	0	3636560	0	0	0	0	0	0	0	0	0	2964909	0	0	0	4377561	0	0	0	0	0	3746859	0	0	0	0	0	0	0	4875028	0	0	0	0	0	0	0	0	0	0	0	0	0	0	0	0	0
324.966	5726840	0	3249651	4208983	3932929	0	0	0	0	0	4063491	0	0	3238322	0	0	3401532	4051936	0	4552362	3861125	0	0	3636276	0	0	0	0	0	0	0	8013594	0	3098771	0	0	2793865	0	3215227	3688132	0	3251851	0	3542753	0	0	0	0	2718295
325.003	4294282	0	0	3490662	3296017	0	0	0	0	3626450	5068051	6820167	4790864	0	4402087	0	3011404	3597296	0	3017400	3892373	0	0	5782599	0	0	0	0	0	0	2846579	0	0	0	0	0	3633559	0	0	0	0	0	0	0	0	0	0	0	0
325.125	46272200	6399635	10320428	13331866	10426181	8043258	6370977	4701775	9410255	7450114	11394373	11231607	8444541	8950254	7221213	12668164	12779394	24128550	4707138	8658661	10590923	12041211	5629898	25841800	8781681	0	5396778	4608460	6432138	9190908	9380766	18503506	7290052	7889618	3946168	4456483	10790341	0	10068918	5287684	6194474	7029446	11228932	4085015	8112468	8341547	0	0	9603219
325.184	12844772	13196968	29952578	61550004	83980128	36515600	40538808	23012456	59086568	21974554	67366240	23435662	32949906	15587844	73613304	9811226	18509724	41561152	9010007	34830076	14224101	19743758	38136800	40132776	16671625	2914663	26724670	13382627	11680159	21775888	14923698	19617640	18753752	21106410	30635726	13236792	19897818	6539027	23989196	29595420	14730559	53455580	40505116	56027436	16797034	17115200	35457808	3972520	13416617
325.778	0	4711297	5101338	7861936	9748575	6173695	6613929	5596508	7110607	6926085	9692754	8477302	7662448	0	8286460	4079608	5389470	3067206	4473909	4634071	7148521	7454936	4176067	10287589	4136062	0	3662359	4235464	5007987	5488349	6085761	0	4861352	4802518	3492529	5159691	4594361	0	4977829	5134348	4850198	4036538	3406847	4201970	4308559	4702498	4548584	0	4192649
325.89	28151878	11757482	8721219	22945504	28295312	6031403	13153239	10354059	12892155	17989424	26660480	11520674	17074074	11954957	23257390	6374946	15257807	10630520	14890079	27797504	13384730	15914237	17992942	15405602	7342252	0	11782720	19047668	13857435	3115779	10750120	5192805	16918992	8798210	14446556	14068531	16735971	3128311	17386702	28346426	5959230	17427428	8024106	19913240	19111546	8571212	7287825	2804084	17586612
325.92	3957844	0	0	2910957	0	0	0	0	0	0	3183245	0	2794917	0	0	0	2795740	3155845	0	0	0	0	0	2740274	0	0	0	0	0	0	0	3033200	0	0	0	0	0	0	0	0	0	0	0	0	0	0	0	0	0
326.188	0	3230742	5774255	10401631	13480208	6018210	6174799	3776006	10438767	3594150	11835132	4118295	6208521	0	13001136	0	3638609	7599612	0	5697646	0	3016546	6614367	7064259	3064614	0	4458156	0	0	4364137	0	3330768	2864694	3471737	5572686	0	3128658	0	3969338	6012083	0	9331796	7796893	9544316	2860269	2845117	5825662	0	2865700
326.751	6232568	5084388	3686524	4829263	5947907	5260673	4814130	5082863	0	4745347	4891622	8254451	4009178	3340370	7508649	0	5978696	4440820	4285858	0	5711251	6102560	3119669	5738485	0	0	0	5844545	4277195	0	4699604	0	0	3332441	4772133	4543588	4436004	0	4696582	3721625	4744055	4622630	4179317	0	3994566	4180626	0	0	4700922
326.76	658633216	195616992	178384000	264761424	317846016	253292928	222623024	235366128	225114448	248115328	359526368	556002304	204695776	136045648	594936512	221867872	456524352	257224432	194438560	253360448	455863712	267707936	171306560	476840960	164558352	51827528	156035968	209413696	198996944	151447600	226945488	88254880	191032064	152531296	143812912	177071200	186544160	49020176	207154704	187885984	177891200	190770480	166392192	137423680	165113808	177236624	173436240	36959088	179628800
326.765	58225152	12695785	15004801	25124948	24883720	18522502	18138424	15736565	19974478	19026056	29183980	29387768	16333023	14097496	30311086	18186088	23355982	27135738	16129447	24500544	0	21808676	15035962	31351804	14089746	3367241	14672764	17221190	16782288	14860334	18541018	14041503	17009406	15178078	13513002	16002153	16488489	4677904	16809484	19687838	16269180	16553259	16781690	14553919	15478731	14924439	16299344	3423088	16933630
326.786	0	9130225	7691401	7663710	9757202	4588943	7241024	9203453	2734165	6053009	7819252	4390913	8315111	6023264	0	8175471	0	5712644	7157167	5461320	3056034	6881836	6007875	8870919	4221467	0	6002564	5771855	7210968	7006262	6359521	3119527	7468805	5217639	5636402	5308528	5630001	0	6413843	6918567	6530948	6048051	6688130	5264198	5450707	6362783	8076632	0	5735175
326.803	12147218	3960055	4895887	6657125	6740506	4876694	5033288	3916037	4055900	4727960	6679548	6633480	3167982	3456102	6154944	4859766	6266463	5443339	3914166	5421390	6130090	5817906	4734537	8115217	2760738	0	3247498	3637333	4018142	0	5737959	2740141	4273931	3349870	3340601	4373623	4390968	0	4619801	4910511	3864459	3702585	4202889	3654988	4148186	2802342	0	0	5588750
326.807	0	5681401	5026961	6681703	5146139	0	4889929	5632775	0	3580057	6281213	0	5991663	5930088	0	4003191	0	4771597	4207543	3305808	0	4262195	4951627	5425171	3635492	0	4759435	2999895	4605919	6118461	5092840	5041583	4852492	4940143	3926330	4019832	3750969	0	4012571	5875120	5120908	4590907	4978059	3647309	3604444	5082791	6932832	0	3698959
326.85	26112554	8572168	6600864	9418873	12010030	8522153	7848282	7084824	6761838	9750698	10493967	16006170	8132863	5916792	16745172	8259463	8647283	12779296	5892551	9048415	10665406	8910401	5727835	17241130	6807094	0	6369179	6807144	7165934	5823564	7985655	3257278	7415579	4905856	5232971	5934215	6627401	0	7460394	5990850	6978460	6316363	7504283	6273884	7690220	7396024	0	0	5783328
326.854	0	3875594	5608609	7605371	7031343	0	4729180	4863770	0	4156075	16080913	11607068	8015105	4662394	15708886	3498889	27394676	4484898	4051913	3980641	14626240	5698115	4697693	16110636	5249591	0	5321628	4232297	4791280	6340685	4552185	5802432	5948188	6039938	4570956	5023881	4182090	0	4279852	5289411	6477725	5038413	4085149	5107549	4284398	3478713	5645681	0	4408609
326.872	54719028	11456784	12041384	17531010	17932854	12145073	10415459	8840993	10080630	13478066	18243608	17583138	11849991	12424320	16130782	14651279	12266108	31158058	9893327	18803048	14065095	13676104	12770915	25433142	11828798	0	11393954	11214448	12289014	11327571	12014079	15018438	11588386	11376009	9656659	9475215	12929105	3417395	10532402	10549706	11812771	9928019	15692195	13824867	12298228	13400768	0	0	11055912
326.919	25399884	4879650	6888633	11432086	12366411	6613444	6774134	5049141	5817736	8166597	11264043	12162101	6887705	5526674	11391731	7496609	11307665	12592958	5132769	12401016	10714588	7095896	5678709	18932816	6970962	0	6457267	5366402	6994950	5898339	7165455	8884695	5573426	7207324	4900197	5181087	7518306	0	6706755	6967774	5552053	4963685	6890933	8389491	6654982	7250642	0	0	5572410
327.046	26055310	5804369	5448935	10084557	11858562	8552950	4706729	5673834	4492217	7678199	14733408	17538150	7692617	3745987	19821354	7028688	10410697	11820919	4662801	8453542	12148244	7856772	5634725	25445526	6706822	0	4670433	6077108	6900787	5050511	7713340	3831301	5478238	5095886	4189589	4956876	8619153	0	6489713	5117458	4903908	4380052	6562279	5518238	7521336	4993794	0	0	4277099
327.13	12227256	4591471	0	0	0	0	0	0	0	0	2832515	0	0	6991074	0	5809135	0	14307227	4679217	0	0	0	4545221	4060355	0	0	3181823	4778196	3008592	4371371	0	5880867	4953979	6542832	4134325	3056874	0	0	2937487	5996084	2803202	0	0	0	0	3151649	0	0	0
327.207	0	0	0	3096337	3804871	0	4148714	0	4404727	0	3522211	0	0	0	4002674	0	0	4518846	0	0	0	0	0	8406253	0	0	0	0	0	0	0	2843199	0	2821646	0	0	0	0	0	0	0	6350288	3160612	3232212	0	0	0	0	0
327.887	10056764	0	0	7133747	8186860	0	4147962	3073736	3700472	5131837	7461310	3442608	5746306	3469826	6852766	0	4999226	3008745	4727631	6973140	3292034	5737375	4931555	5384804	0	0	3346188	4958203	4063574	0	2916195	0	4827260	3126044	4230358	3761652	4348360	0	4245406	7787372	0	5752525	0	5182650	5528955	0	0	0	4164780
328.748	5688826	4628416	3433295	0	0	0	0	3821103	3356729	3232649	0	6397698	2865091	0	7075354	2989637	4678068	0	3949717	3258372	4674809	0	3048742	4319298	0	0	0	2999626	3139195	0	3638417	0	0	2877554	0	3159841	3458820	0	3524814	0	0	3285004	3049588	2973149	0	0	0	0	2864118
328.757	567277056	124101568	118648656	185856928	228095328	172323984	152664144	162163248	149650496	166949776	286192416	441184000	142601152	87058256	482346528	142897728	377619904	190116464	124496024	170884096	358936832	183134400	112947496	400033856	103676216	33936804	97300032	125954384	131856000	100887248	156593296	58715244	122318240	101938296	87378976	108734240	122254088	30494606	139882704	129625296	114584152	118714384	104215672	87813600	109064904	116059528	115208232	24651176	117026296
328.762	20264448	0	0	7232423	7474531	4685978	5055575	4418613	4962366	3936654	0	0	4605896	3617617	9172512	0	7091642	9056874	0	6308873	0	6599877	4073772	10555466	0	0	0	4737871	0	0	5100182	0	0	3684471	0	0	0	0	0	5103830	0	4961298	4678777	3251425	4085451	4110728	0	0	4949499
328.804	0	5729237	7018339	8399801	7066998	0	5532776	5603911	0	5761951	8995645	0	7514072	5540705	0	5676634	0	8220285	5313707	0	0	6516947	5327164	8339554	3495758	0	5136974	4445536	4741775	6276835	5701797	5767293	7548336	5390984	4922418	5011253	4068121	0	4588258	7036135	5504619	5255201	6038666	4711920	3834587	5306776	8871994	0	6069772
328.823	30381600	7054300	7827306	11228097	9436542	5996722	7298159	6263374	5892181	7095206	14271301	9506591	8760287	9803624	9266747	7774816	11537877	23769734	6737074	9600030	12208409	9265369	8976706	13420652	5890390	0	7337557	6937959	6849173	6802153	6436012	11525252	7402934	7277712	6901817	5742395	6244128	0	7184616	9755887	7812722	7421992	8461457	7139830	6427362	6696351	10860608	0	9168402
328.851	0	3795942	4871028	6779853	5937546	0	3713658	4435546	0	3367601	15856464	11837226	7007210	3621747	17012296	4348011	27592162	0	4521149	0	13590821	4569315	4580685	17303676	0	0	4409950	0	3787422	4891379	3952822	4811918	4135360	4327579	3975235	0	3776810	0	5132530	6360315	4131452	0	4478108	3618816	0	3994026	6120523	0	4203038
328.869	0	0	5599098	7537621	5862801	3927235	4243586	3441249	4457574	0	5788504	5613361	4774896	0	0	5255793	0	9699994	0	8207407	4657453	5417193	0	0	4274536	0	4875877	3926393	4626084	0	0	0	4754886	0	4176970	0	4719409	0	4800761	0	4913795	4157497	0	0	4098804	4236720	0	0	0
328.87	278853184	30905324	58396540	101594072	96794000	47248580	57211008	43108960	63159400	60683192	117207896	81538864	60541936	51431292	72746576	62780016	100795880	126251672	47794372	108657712	106000688	76933352	55947604	123537544	44136808	8009158	58658404	51227000	56374948	52013816	57625788	112995480	55938500	64394404	48589900	47916876	51131184	17379250	60141816	89058560	52480644	57200696	61027492	69725704	51188468	46779824	57454672	11959752	81833512
328.906	54163020	9042938	10737544	23528420	20825506	16080082	12662928	12462705	16280692	21132230	40293224	45289280	28625918	8744840	39994976	13152895	35137016	20808362	5959890	21838908	33108284	14006517	9881954	42993820	9466231	0	5787250	8667528	9559729	7784198	13700297	9663650	10182098	6328497	5104729	7527256	16438078	3314622	9793798	8406290	9931409	9076807	10073265	9756178	13495042	11384254	0	0	12176947
328.917	21534288	3514878	8740748	15477737	15734182	6326486	8339605	6899318	9770103	8592330	19047276	11949892	9384962	6295437	11056740	8096387	18814462	15018671	6513878	15199295	17981762	10723576	8171878	19482784	6572412	0	8679029	7359884	8564404	7238409	8144077	16182438	8142294	9761973	6997084	6238044	6526786	2883521	7780617	13341974	6982293	7981131	7647413	9609750	7686918	6164931	8796259	0	12303927
329.043	10358419	0	0	3253791	3828188	2787336	0	0	0	0	4642721	5311350	3154993	0	6786716	0	3585590	4934375	0	0	3735417	0	0	8849639	0	0	0	0	0	0	2835706	0	0	0	0	0	0	0	0	0	0	0	0	0	0	0	0	0	0
329.109	15136437	0	0	0	3423736	0	0	0	0	0	3558332	0	0	0	4982457	3470025	0	4468484	0	0	2901397	0	0	6412556	0	0	0	0	0	0	0	0	3512854	0	0	0	0	0	0	0	0	0	2936063	0	0	0	5658793	0	0
329.907	6467671	0	0	3417999	0	0	0	0	0	3027268	5457163	6073544	4417908	0	4997146	0	4830131	3287650	0	3019159	3917550	0	0	7811791	0	0	0	0	0	0	0	0	0	0	0	0	0	0	0	0	0	0	0	0	2812034	0	0	0	0
330.081	3837106	0	0	3643352	5612441	0	0	0	0	0	5865811	3055884	0	0	5980263	0	4166655	3223727	0	3949011	2776889	0	0	7387953	0	0	0	0	0	0	0	0	0	0	0	0	3208426	0	2775711	0	0	3054585	0	2889632	0	0	0	0	0
330.754	251132432	51422880	48296480	87668472	103282872	75134880	68909928	76098936	66772756	75921032	142571120	212070928	62918320	36498000	239667600	61388068	188582192	91682264	55430036	75185848	174421088	82242400	48133136	204803248	44039256	13854716	42209516	54250584	54524184	41086320	69857112	24297276	53063732	41949068	37306132	46107096	52786652	14581256	60421000	56373268	48753988	51139312	46446452	38432900	48960968	48885876	50811652	10952668	53620988
330.801	0	3238579	2962482	5424907	3163340	0	3532669	0	0	0	5787266	0	4353730	3449956	0	3200820	0	4972011	3980198	0	0	3759985	3712035	5662924	0	0	3549438	0	0	3242369	2818919	3318605	0	3056031	3445541	0	3149295	0	0	3884074	3396437	3465987	2866568	0	0	0	5149460	0	0
330.82	40999480	8906426	9237048	15415058	15038676	6789050	8985476	8443284	7583531	8400541	19621514	13490733	10151624	12839531	12368301	9467195	19163462	32413170	9970605	12779215	15815800	12413815	12538922	20815062	6756468	0	9474308	7758964	8632621	7371143	8705902	15030099	9314376	10635174	8789804	7813615	8208886	2872861	8367005	11956273	9139548	8645386	10299279	9269402	7353824	8226956	12915482	0	11843863
330.841	16423491	4219586	3826240	8867611	8820957	6578114	5471116	4967325	4649778	6258341	13809298	14021174	5328592	3719795	16144822	5312835	14637391	7839228	4763574	6908630	13442177	5855102	4138546	19004642	3044989	0	2888459	4296828	4537652	4780430	5779317	3369307	4837455	3995567	3178292	4677110	3476477	0	4379557	3848250	3511140	4039442	3835799	4794530	3991016	4472980	3231522	0	5048607
330.867	279050848	29943500	56111688	107149096	102414568	49649612	56834968	44912040	62930748	59995824	134936224	90223168	63139544	51120764	81643968	61175116	115575128	134280704	47541184	109444832	114062480	78769032	55702588	140217584	43023496	7946270	53383444	47320196	54581564	49507736	61239168	110604136	56856664	63330232	47705916	45689344	50648584	15264300	58102700	88404040	49655148	52974364	57137056	65171628	49452532	43839644	57873196	11135996	78508328
330.888	7481948	4567763	3880017	9174831	9658609	5823445	4622239	5158321	5096771	6260407	19748518	23384648	7266018	2869637	32737738	4366676	25348452	4503057	4054471	7125734	20059286	6170510	4373571	30870780	4078735	0	4001051	4520590	5871939	4446622	5458822	3417964	4138590	3772865	3823430	3801606	4467214	0	5372853	5278798	4062581	4993827	4516777	4792498	4808186	4151461	3451187	0	4177201
330.904	7289445	4748505	6989398	15095606	14027000	10270682	8217509	9375160	10612552	14436029	6563501	7057999	18263784	4507788	6592978	8191322	4614507	13407768	4487118	14528235	5137565	8651667	6149193	7302407	5591190	0	4442401	4252820	6012232	4977571	8159116	5812082	6606947	3776968	3330892	4888076	9291284	0	7041978	6119509	5038459	4886313	6369199	6387895	8840704	6637739	0	0	7936312
330.914	15587946	2746077	5250650	12398394	11415804	4589534	6454185	4905404	6837068	6124225	15451825	9443922	7029484	4075664	8319447	5710173	13928815	10298908	5072850	10395374	14179489	8193943	4651085	14621964	4186266	0	5552420	4349080	6244684	6084007	5974927	11145077	4684390	6136780	4857680	4630031	4403736	0	5388222	9300057	4679039	5388077	5190579	6422715	5486084	3348143	6172477	0	7474492
330.95	108853888	14649066	17805926	34477896	37370124	31709164	25590710	23633356	28032856	30078670	52336320	66941536	30363384	14066334	79809000	22422890	56215936	37344812	19950560	31457018	61191344	27610018	18601050	93392160	21650600	3638199	16150832	17530022	21895512	16901554	29994908	14114690	19292274	17377242	13819741	15819291	30602788	4595270	24720330	20877416	16229773	17523514	20359104	16306375	25945618	16476349	3511114	4355092	18583882
331.953	6428820	0	0	0	0	0	0	0	0	2846278	3565670	4527082	2753136	0	5442466	0	3095355	3040228	0	0	4031072	0	0	7188323	0	0	0	0	0	0	0	0	0	0	0	0	0	0	0	0	0	0	0	0	0	0	0	0	0
332.751	56720960	16134531	13368555	23579206	28388362	20781728	19193460	20254916	19575248	21514606	36903352	54146340	16576922	9632092	62524676	16672759	50162844	22788418	16133782	19988820	44414900	21810686	13745904	54022452	12670829	3765328	11412364	15177577	15682458	11036680	19440156	6203916	13281971	11733665	10476034	12391555	15157418	5032061	15435307	15717218	13953078	14480847	12812915	9593642	12642499	14224220	13997532	0	13550601
332.81	11462240	3759513	0	6445664	8746020	2953911	3398284	3862237	4910053	4764037	9298384	6933818	4872624	0	9968925	3383309	6149304	5827932	3631790	6571367	7262159	3589137	3132166	11944277	5059461	0	3897760	2816897	3727789	0	4035122	3276322	3778246	2990264	2841113	0	4555968	0	3831360	4306812	2912845	4831717	4359818	3322687	4242650	3616626	5124594	0	3376672
332.817	18329188	5028251	5215490	8139363	7351335	4095673	5265039	4993248	4899303	5025159	11336147	7603516	5622195	7931254	6532384	5466127	10980538	17357150	5704368	6932841	8533970	5685779	6811401	11084121	3902855	0	6090658	5845891	5292975	4516383	5413429	8747556	5812936	4697787	4366876	3654810	4687042	0	4814402	6036351	5242960	4143591	6037132	5167937	4376797	4376437	8140277	0	6827043
332.838	19959408	5782947	7160074	12012139	12477488	7766721	7808663	8016105	6230511	7665039	20203996	18797892	9466298	4865407	21962024	8075287	20470980	11551079	7278264	10621296	18388954	8764954	5706001	26685798	3434895	0	5505961	5825420	7756726	6178853	7675452	4479532	6153935	5143235	4240931	5185697	4078793	0	7630409	6117255	5850200	6651375	4275860	6211400	5562597	6166397	4726268	0	5953579
332.849	0	0	0	0	0	0	0	0	0	0	0	0	0	0	0	0	0	4119916	0	0	0	0	0	0	0	0	0	0	0	0	0	0	0	0	0	0	0	0	0	0	2915932	0	2771608	0	0	0	0	0	0
332.864	82820736	12057004	20620562	36928120	36699196	18676428	22154912	16173300	23888376	22030744	47217128	33551694	23380420	20065672	29846836	22624288	40864976	48273780	18054850	39780728	41351140	28270114	20711194	52613492	15632281	3226225	20370354	18472854	20523966	18239534	21803590	39834164	20325078	24287950	16384557	17241258	18032850	5827744	21435986	32715666	18260066	20866552	20527774	24150864	17856750	18359174	21145094	4104747	28673076
332.885	7685769	4185524	5228827	9450111	10683460	6608595	5348009	5112061	5113343	6496672	21621232	26572118	7600588	5161361	35687740	3409960	26709208	5071228	4453067	6666623	21579758	6624810	5368610	34648448	4691874	0	4135353	4720542	6279109	4400181	4744781	4177469	4660958	4091606	3656245	4137137	3887834	0	5349977	4234651	4203626	5789184	4509350	4718424	4260599	5835662	3752973	0	2987069
332.901	4746897	0	0	0	0	0	0	0	0	2821542	4202998	3829085	3734482	0	3621189	0	3430624	0	0	2902404	3161078	0	0	5613963	0	0	0	0	0	0	0	0	0	0	0	0	0	0	0	0	0	0	0	0	0	0	0	0	0
332.922	13381277	0	3193128	6901391	5699668	0	0	3251469	4344332	4797870	9859583	6497637	7291354	4227488	5960014	3119157	6898921	8458636	0	6425996	6760447	3016247	3162415	11047319	0	0	0	0	0	0	2960474	5833290	2736361	0	0	0	3520744	0	3483237	3939243	2872952	2991630	3457716	3829605	4000005	2779932	0	0	4296780
332.947	102629032	16847308	21267760	38812312	40623200	35060460	30031552	27091224	30884372	32332216	58489352	71660912	31932900	15750569	85871960	23275582	61639924	39164312	21511906	33464724	65386504	29331006	22366008	101323176	24010682	5042826	17568718	20041654	24902616	19107914	35082852	17654356	21709554	18250478	16155212	18959558	34142448	5435066	27698798	24605622	19218562	19588630	22571710	19374958	28723470	19399590	3316260	4243522	21066838
333.059	4763367	0	0	5640906	6085774	3618582	0	0	0	2865633	6218297	6151579	4262413	0	10253706	3200102	7217446	4014536	0	3061176	5951546	2762340	0	9394663	0	0	0	0	0	2841710	0	0	0	0	0	0	0	0	2786963	0	0	3780160	2885353	0	0	0	0	0	0
333.789	0	0	0	3767295	5181892	2938923	0	2735229	0	3726061	9124718	15685305	3265310	0	16764621	0	13246058	0	0	2757798	11338097	3664728	0	12266388	0	0	0	3013378	2876640	2976607	0	0	0	0	0	0	0	0	0	0	3639747	0	0	0	0	3008222	0	0	0
333.95	6500554	0	0	3503172	0	0	0	0	2733418	0	3262386	5481208	0	0	5296917	0	4284082	0	0	0	3965366	0	0	6857715	0	0	0	0	0	0	0	0	0	0	0	0	0	0	3302843	0	0	0	0	0	0	0	0	0	0
334.748	6744700	0	0	3812758	3969882	3312534	2761591	2949652	3573878	0	5762308	7948337	0	0	9054325	0	6311956	3280554	3343775	0	6654729	2951833	0	7101900	0	0	0	0	0	2889369	0	0	3002660	0	0	0	0	0	0	0	0	0	0	0	0	0	0	0	0
334.791	0	7635062	10643391	17903016	22458220	14249383	13672839	13927463	13481093	15314012	51436824	63141952	17015958	5714560	79548552	7535316	71143464	5242045	11823536	10232808	55147292	15499431	7799255	68638184	10396294	0	8826408	10089101	11562518	11262631	10433784	4496622	9745714	9223620	7164158	9092917	10247037	3826746	10268879	8926923	10097475	7708856	6323583	8814050	9042895	11572817	16394438	3257921	8678188
334.796	0	0	0	4084138	4148079	0	0	0	0	0	10222873	10416196	0	0	12628106	0	13996074	0	0	0	10283806	0	0	10128873	0	0	0	0	0	0	0	0	0	0	0	2923831	0	0	0	0	0	0	0	0	0	0	3040456	0	0
334.808	11932316	2843260	0	6300079	9197427	3869101	4340110	3768366	6636682	5580898	9698589	7204936	5112987	0	10707087	3851994	6315055	6412484	3020215	6010861	8520482	5025965	3674589	12715503	4498060	0	5552686	0	5363227	2754221	4663550	3743732	4165943	3495370	2823428	0	3734403	0	4674773	3565266	0	5029054	4697478	3451879	5644245	3780695	5532877	0	4357938
334.835	9564843	4208774	3321807	6848955	7262079	4859319	4763032	3921465	4021396	5067884	10679593	10707027	5910694	4387985	12523675	3969764	11204667	5668048	3345857	5668854	11182894	4650166	2871271	14054912	0	0	2882102	3417246	3547684	3614902	4946184	0	4348736	3216853	0	0	0	0	4480222	3746526	4007764	4109511	0	2935281	0	3841633	0	0	4692797
334.861	9009849	0	0	5198278	4418442	3008961	0	0	3697308	3958901	6166836	4204637	3165359	0	3269799	3320045	5056583	5782748	2997195	5003262	4823865	4226239	2856944	6540815	3040928	0	0	0	3254316	3092670	3717905	4924679	2752071	2955231	0	0	0	0	2750694	4645609	0	0	2944410	3689977	0	0	3424480	0	4275016
334.875	9921217	2783893	0	3466699	5687184	6896070	4115879	0	4470945	3583098	6954298	6010978	0	0	5480621	0	3057229	6491362	0	4662275	5783359	0	0	7796248	0	0	0	0	0	0	3948310	0	0	0	0	0	5145499	0	2901739	0	0	0	0	0	0	4941424	0	0	0
334.882	0	0	0	3927502	4260755	0	0	0	0	3606653	8076605	9631845	2753207	0	11745456	0	9965648	0	0	2861061	7920450	3173062	0	12518940	0	0	0	0	0	0	0	0	0	0	0	0	0	0	3158253	0	0	0	0	0	0	0	0	0	0
334.944	33227496	6053039	9162742	14534121	14239661	14130656	11487682	9948264	12948664	12225683	21212504	26646654	11781326	5534909	31092940	8596235	23531628	14793984	7447020	14210072	24574812	11016410	8290830	36574784	8419008	0	6700634	8100553	9018949	7501530	12905775	6867237	8771937	7994880	5451575	7829353	13370291	2780969	9296129	9105165	6649726	7319791	7981498	6289942	10361865	7688842	0	0	8851304
335.786	0	0	0	3307853	3451153	0	0	0	0	0	7079613	11162055	0	0	11807295	0	9769442	0	0	0	8883393	0	0	8726584	0	0	0	3099669	2839877	0	0	0	0	0	0	0	0	0	0	0	0	0	0	0	0	0	0	0	0
336.327	69649888	4265648	7462366	11774003	12319221	78495720	12137425	10776246	5105279	3079816	3387299	4720284	6036180	3746017	0	15746296	3726036	11177819	9344009	14269900	2956198	0	3610624	0	13153490	0	9078804	4335852	37208040	17941660	0	11808538	4725513	7243806	4473146	4855096	7404951	0	30505666	35166560	20100500	5274341	8751050	89864176	8744472	3093128	0	3607528	30861708
336.788	0	15882075	20273792	33964276	40911544	24572052	23798912	26818428	26371860	29515566	88866920	107182928	31418240	11367321	136811520	14785947	121213856	9019428	18609342	18900572	93322856	28271426	15555749	112433808	21374338	5766389	16627878	19412386	22835314	18773298	20359112	6672321	17020820	16474322	13914085	18420178	18886200	9787748	19569494	18188842	18622024	15747980	11612281	14889100	17391304	19913010	30247840	6702182	15915588
336.805	3879654	0	0	0	0	0	0	0	3131162	0	3381359	0	0	0	3234817	0	0	0	0	0	3218032	0	0	3961502	0	0	0	0	0	0	0	0	0	0	0	0	0	0	0	0	0	0	0	0	0	0	0	0	0
336.833	8169206	0	0	3381513	3774154	4013220	0	2830734	0	3425085	4250235	7095138	3127186	0	7928846	0	4157365	5443639	0	0	4657788	2732881	0	7963311	0	0	0	0	3328128	0	0	0	0	0	0	2733025	0	0	0	0	2747481	2902940	3542155	0	3353304	3755330	0	0	0
336.836	11437816	0	0	2856714	0	0	2897554	0	3090212	0	0	0	0	2995116	0	0	0	3503161	0	0	0	0	0	3940017	0	0	0	0	0	0	0	2918866	0	0	0	0	0	0	0	3620414	0	0	0	0	0	0	3516338	0	0
336.854	3038466	0	0	0	0	0	0	0	0	0	4195460	4708202	0	0	7494679	3290547	5258175	4130880	0	0	3583621	0	0	6473404	0	0	0	0	0	0	0	0	0	0	0	0	0	0	3586924	0	0	0	2850962	0	0	0	2944440	0	0
336.872	12928779	4237178	3079838	5723417	6696667	11086003	5806240	3664799	7163696	5507915	8892555	6886257	3694496	0	7275551	0	3906502	7848008	0	5999222	7325324	3625822	0	9814726	3608481	0	0	0	4837516	2979661	6900710	0	2815406	0	0	0	7037525	0	4231026	0	0	3253674	2900121	0	4950759	5094736	2789311	0	0
336.875	4461325	4601723	4063903	3766042	2841308	0	2824353	3631008	0	2785612	4181133	0	5056417	6403004	0	3764666	0	12177481	4600032	0	0	0	5653700	7129800	0	0	3812546	3235268	4186253	4374862	3403751	6131681	4203439	4015348	3440645	3274222	4732502	0	3814259	3926607	3570793	4146091	5634203	4189865	0	3797329	0	0	3427942
336.883	15030034	0	2750626	5370142	3584223	0	0	0	3663667	0	5522576	3210101	2791332	3066815	4371492	3055549	10116043	6287437	2810595	4251769	4019857	3719010	2864327	6554317	0	0	3728580	0	0	0	0	7075812	2971057	0	2758152	0	0	0	3111797	5263955	0	2757038	3175582	3183788	3084011	0	3753923	0	4280938
337.192	0	0	0	0	0	0	4137241	0	2991510	0	3561748	0	0	0	0	0	0	3818708	0	0	0	0	0	7199624	0	0	0	0	0	0	0	0	0	0	0	0	0	0	0	0	0	5527582	0	3476758	0	0	0	0	0
337.205	0	3240438	3106067	12806566	17105768	0	6545694	0	10897307	3996611	9464089	0	3176477	0	8643762	0	3463259	15601881	3244386	5591773	0	4042702	0	11922320	4015648	0	4624682	3083335	0	3985337	0	3745880	6413331	4868981	0	3108444	3156681	0	4990940	5543647	3059434	9131043	12052760	7489819	6210406	8612298	0	0	3138282
337.331	14346249	0	0	4081115	0	19714398	0	0	0	0	0	0	0	0	0	4434524	0	0	2973075	3322115	0	0	0	0	3501647	0	0	0	8734996	3897313	0	2811014	0	0	0	0	0	0	7615492	9214741	5165851	0	3147080	22153542	0	0	0	0	7627548
337.867	4019507	0	0	0	0	0	0	0	0	0	3481140	4297975	0	0	5307863	0	3932546	2802169	0	0	3321903	0	0	4599075	0	0	0	0	0	0	0	0	0	0	0	0	0	0	0	0	0	0	0	0	0	0	0	0	0
337.87	0	0	0	3027648	4165759	0	0	0	0	0	3546165	3103992	0	0	0	0	0	0	0	0	0	2742444	3001895	6075685	0	0	0	0	2851763	3094672	0	2851658	0	0	0	0	0	0	0	3044864	0	0	0	0	0	2736318	3398956	0	0
338.209	0	0	0	0	3205389	0	0	0	0	0	0	0	0	0	0	0	0	0	0	0	0	0	0	0	0	0	0	0	0	0	0	0	0	0	0	0	0	0	0	0	0	0	2769047	0	0	0	0	0	0
338.783	3952433	0	0	0	2970110	0	0	0	0	0	0	0	0	0	0	0	0	3614600	0	0	0	3558365	0	0	0	0	0	0	0	0	0	0	0	0	0	2789990	0	0	0	0	0	0	0	0	0	0	0	0	0
338.785	0	10772033	13129020	21771330	26576382	16692088	17090416	17853138	19020176	18805236	57902012	70385248	21834350	8088249	85972840	10252381	77354784	5332873	15120336	13547711	60015024	19813854	9932652	71262040	14276722	4471098	12241686	13859001	13988543	15077302	14662299	4756118	12046827	10818525	9281735	12817511	12259563	5757898	12903889	12019088	12745043	11083356	9157490	10304312	12247486	14670861	20631162	4684936	11396449
338.83	9726795	4197970	3422540	4226646	4549138	4418440	3747713	3798758	3444638	5519876	6804432	10296944	3268734	3072715	10504063	4703341	5857073	5734300	3205602	4876493	5922243	4375021	3158396	10256239	3445891	0	3522852	4810955	3714764	0	4834987	0	3261944	2800622	3113176	0	3948282	0	3030496	2989475	2990180	3197549	3560323	2817991	4147663	4604958	0	0	2759283
338.833	10060621	0	0	0	0	0	0	0	0	0	0	0	0	0	0	2944622	0	3458462	0	0	0	2723310	0	3427185	0	0	0	0	0	0	0	3033255	0	0	0	0	0	0	0	0	0	0	0	0	0	0	3913355	0	3248500
338.851	3324247	0	0	3468382	2957850	0	0	0	0	0	4261849	4860537	0	0	9416584	4224116	5796666	3435429	0	0	5029324	0	0	5972860	0	0	0	0	0	0	0	0	0	0	0	0	0	0	2749414	0	0	0	0	0	0	0	3762322	0	0
338.869	6495073	0	0	0	3709474	5799831	2783119	0	4202922	3232274	4544480	4433536	0	0	4037520	0	0	3835309	0	3899609	3946963	0	0	4867975	2957458	0	0	0	0	0	4133561	0	0	0	0	0	3372807	0	2803180	0	0	0	0	0	0	3071020	0	0	0
338.872	4605795	4889954	4444506	3897447	3687971	0	3839889	3426040	0	3195411	4426722	0	4543118	7199451	0	3772540	0	12348334	4514802	2868442	0	3535355	5946251	6901641	3683987	0	4092721	4094171	2932952	4302802	3770042	7120566	4563461	4321791	3668711	3816580	4620553	0	3762669	3431862	5098869	3884668	5607315	3798357	3221983	4163629	0	0	4620676
338.88	8880999	0	0	0	0	0	0	0	2756013	0	3341285	0	0	0	0	0	6283079	3589042	0	3123420	2827736	0	0	4471694	0	0	0	0	0	0	2761405	4197561	2778631	0	0	0	0	0	0	0	0	0	0	2954584	0	0	3158812	0	2772871
338.89	10509165	0	0	3082863	3830315	3251615	3371928	0	0	0	3983337	0	0	0	0	0	0	5374903	0	4161759	2748380	0	0	5291925	0	0	0	0	0	0	0	0	0	0	0	0	2774287	0	0	0	0	0	0	0	0	0	0	0	0
338.898	0	0	4169060	9045106	8601134	4649890	4478363	3729155	5926323	5433884	21091308	14917259	5984920	3063014	16926622	3065989	34608976	0	3481341	6165730	21627360	5929476	3222676	17411994	4639901	0	3734329	3981542	4380384	5125083	3061956	5886655	4180493	5306377	3721457	3900556	0	0	3699189	6176193	4145535	3500165	3100061	5338463	3590121	4114486	6796963	0	4841870
338.937	14547847	5677690	6037873	7797891	8052287	7705520	4931497	4454164	5917120	6779434	9489405	10067610	5838502	5354230	9082799	5890195	7135073	12938187	4402188	8745197	7055856	5770769	5295010	15794097	7104683	0	4066629	3977205	6455019	5703655	6776530	8282829	4800024	5563416	4294911	4734105	8165663	0	5282305	5295570	5064079	5112467	6760364	4850028	6187512	6777925	0	0	5057950
339.168	0	0	0	0	0	0	3197952	0	2959368	0	0	0	0	0	0	0	0	3433519	0	0	0	0	0	4110399	0	0	0	0	0	0	0	0	0	0	0	0	0	0	0	0	0	4893414	0	3095995	0	0	0	0	0
339.2	2833434	4401372	8506829	18691314	25757356	10914832	12621835	6331269	19810834	6286982	25756782	6809346	9532169	5057375	26810402	3077615	10633174	15504445	3049588	10305852	6625886	5476969	9349119	25280594	5896461	0	8107926	4619614	3553079	6479932	4636466	6533933	7058022	7564414	7182688	5266672	5893497	0	8298068	9969221	3623414	16391922	14382096	16376774	5906012	7359653	9717521	0	4410887
339.207	0	3532511	5038544	8312053	9397936	2818067	16529422	2762120	15657492	5749385	14513265	5207812	5298956	3192162	16521254	4237554	7563225	15934528	0	4989247	7934561	8521323	2998273	35831896	7622928	0	7538585	5211489	2991417	5371454	0	8536879	8674920	9471105	5155683	5791986	8872316	0	5380182	6554185	5211641	22851316	10939410	15866824	4137567	5694631	4437780	0	3065866
339.215	0	0	0	0	0	0	3313169	0	0	0	2736244	0	0	0	0	0	0	3506244	0	0	0	0	0	4680796	0	0	0	0	0	0	0	0	0	0	0	0	0	0	0	0	0	3404791	0	2732491	0	0	0	0	0
339.327	0	0	3463673	5428520	3497186	0	6849595	0	5223993	3424947	8354980	0	3927864	0	9572442	0	7827471	6728820	0	0	0	3939987	0	26853536	3401021	0	3230909	0	0	0	0	3863899	3504267	3764783	0	0	3949989	0	0	2819197	0	6965023	3256384	5308402	0	0	0	0	0
339.867	0	0	3653301	4553228	5109700	0	3941636	3015331	0	4471665	5472652	0	4682755	0	4608329	0	3778304	3219807	3092347	4523525	2922868	3372360	3489002	6826478	0	0	3707491	2863206	3488247	0	0	3353631	3609386	3165569	3090005	3627979	3782238	0	3191588	5562218	3602684	2846177	3199245	4318379	3876697	2788248	3816453	0	4902675
340.203	0	0	0	3946650	5540945	0	3080577	0	3907399	0	4767260	0	0	0	5668317	0	0	3039729	0	2905193	0	0	0	4975294	0	0	0	0	0	0	0	0	0	0	0	0	0	0	0	0	0	3084378	2878861	3039006	0	0	0	0	0
340.211	0	0	0	0	0	0	3663236	0	3170122	0	2909727	0	0	0	3383776	0	0	3713524	0	0	0	0	0	7207618	0	0	0	0	0	0	0	0	0	0	0	0	0	0	0	0	0	4272221	0	3389217	0	0	0	0	0
340.737	18870134	6999320	7662563	10780539	12388655	10278467	8819271	10016281	9573354	10656929	16803584	25633116	8629577	5368267	27572936	8868617	21301892	9785048	7541459	9964295	20849886	10705003	6993436	19211272	6233415	0	6085995	8754112	8685807	5329960	9518433	4735324	7816233	5884626	4899221	7237351	9175943	2966045	9199667	7710952	8218706	8368409	8046167	6813142	7314594	7121620	7624002	0	7583856
340.783	0	4717866	5369843	6525838	8929602	4838996	4907609	6602285	7060473	6591665	17606420	23294318	7818587	0	27146972	4209433	24115866	0	5261030	5792532	18892016	7111803	4402732	22049828	5065560	0	4735353	4765650	4402428	5043766	4896114	0	4289078	4296420	3193253	4104438	4578198	0	5568577	4171004	5480548	4240681	0	4576742	5284020	4939493	7206227	0	3898498
340.827	4719529	0	0	3184033	0	0	0	0	0	0	3643175	4938111	0	0	4894447	0	0	3000063	0	0	0	0	0	4226112	0	0	0	0	0	0	0	0	0	0	0	0	0	0	0	0	0	0	0	0	0	0	0	0	0
340.849	3228597	0	0	0	0	0	0	0	0	0	3971889	3709319	0	0	0	0	4619959	3665673	0	0	4037900	0	0	4272206	0	0	0	0	0	0	0	0	0	0	0	0	0	0	0	0	0	0	2801282	0	0	0	0	0	0
340.87	0	3252554	3310610	4404147	3607911	0	0	0	0	3179727	6052666	3986832	3328379	0	5875458	3772728	7260864	0	3095816	0	4744469	3604120	0	7195739	0	0	0	0	3407125	0	0	0	0	0	0	0	0	0	0	0	0	0	3167882	0	0	3054852	3054963	0	0
340.887	9224139	0	0	0	3325294	4141690	3029631	0	0	3025109	3796801	0	0	0	0	0	0	4443930	0	3446579	0	0	0	4170854	0	0	0	0	3054874	0	3432856	2849683	0	2803468	0	0	2959290	0	0	0	0	0	2874000	0	0	2931978	0	0	0
340.896	3226576	0	4899867	7794622	7276914	3498109	5423746	3271261	5376027	4862168	15222597	11352474	5862789	3288587	12434189	4181825	23091916	4415261	3626770	5868342	14722336	5685408	3539027	14435434	5071746	0	4028315	3820543	4675868	4661850	3701659	5679510	3657815	4482832	3623375	4283163	3538365	0	0	4761902	4256913	4288850	3353236	5299724	3652319	4330254	5578108	0	4626608
340.92	50237404	14134621	18874402	23836616	20461948	15947397	12462731	12564071	20519970	14677216	19330896	23585188	12469646	15800853	13708056	22299466	27204310	32532264	9092892	17734460	22766890	22018216	9411164	41591928	11824011	0	10042787	8014857	12315939	13896290	17755556	22289822	13790302	14780185	6344152	8204067	13048773	3133525	14717035	9820473	14365850	14096730	16158365	6336021	12954856	16867094	0	3312330	18616506
340.934	9410533	4143458	4231208	4771791	5866882	5677707	3140753	3185262	3097126	5460198	6371158	6147497	4504980	3873819	6767391	5309262	3578077	7616302	4558626	4659009	6307120	4354221	4620897	10019971	5153680	0	2823079	3862031	3617575	3909223	5192106	5354916	3465314	4430623	2752989	3099432	5364682	0	3753072	4241727	4408480	2898272	5062306	3948058	4419821	3803419	0	0	0
340.979	0	0	0	4637665	3928469	3418779	2776737	0	0	3036405	8945512	8720826	4100516	0	13179698	0	13593329	0	0	0	9923906	0	0	13780126	0	0	0	0	0	0	0	0	0	0	0	0	0	0	0	0	0	0	0	0	0	0	0	0	0
341.109	0	0	0	0	0	0	0	0	0	0	0	0	0	0	0	0	0	0	0	0	0	0	0	3746031	0	0	0	0	0	0	0	3145187	0	0	0	0	0	0	0	0	0	0	0	0	0	0	0	0	0
341.204	0	0	0	3681344	3257843	0	6681333	0	5444728	0	4317129	0	0	0	5175190	0	2878806	6514595	0	0	0	3141384	0	10644778	2749939	0	0	0	0	0	0	0	3352753	4426631	0	0	3092518	0	3590339	3244470	0	9202112	4514569	5427831	0	0	0	0	0
341.223	19296392	8263118	8157324	19273800	19151354	14720756	19618556	7346922	16145534	9917770	21006290	10547738	10712576	9303695	24394654	7102387	12962654	19376044	6883220	13863830	10075560	11933966	10793670	34194740	10685434	0	9600510	9432193	6529401	9757378	7505427	9686541	12373174	11413390	10874438	9164678	17916972	3217073	9269449	10049982	9094418	21799366	10137359	19000956	9241946	7469956	51003892	0	7678260
341.864	0	0	0	2890071	2773766	0	0	0	0	0	2808549	0	0	0	2825912	0	0	0	0	0	0	0	0	0	0	0	0	2736000	0	0	0	0	3044720	0	0	0	0	0	0	3423962	0	0	0	3391322	0	0	0	0	0
342.226	3355324	0	0	4143599	3663772	2780767	4217966	0	3298219	0	4009345	0	0	0	4275543	0	2938143	4362590	0	3073212	0	3295327	0	6965160	0	0	0	0	0	0	0	0	3035608	0	0	0	4259201	0	0	0	0	4445997	0	3321814	0	0	10650465	0	0
342.734	38253528	15966209	16450197	21191366	23485552	21772566	19692840	20234612	21315138	21710676	30984794	46572648	16752695	11861236	51420724	18052544	39706112	20109882	15996395	18943310	38455320	20826888	15537365	37726436	12660258	4070823	12736450	16899802	17524512	12432546	18874428	7392308	16260714	13564373	12269678	14457201	17471020	5238906	17556120	16651354	14960488	17150946	15241547	12157061	15038357	16445862	13960218	3468467	13781908
342.822	0	0	0	0	0	0	0	0	0	0	0	0	0	0	0	0	0	0	0	0	0	0	0	0	0	0	0	0	0	0	0	0	0	0	0	0	3483210	0	0	0	0	0	0	0	0	0	0	0	0
342.841	273290272	96892968	98468536	122096368	140151968	116754752	101584208	88932768	99880544	124323704	127928968	148702352	90554464	75119904	146120288	126354920	87236144	159779440	83852824	142347632	108202056	108575536	86983928	206252336	93638216	17569222	78675936	89915144	104417088	79232200	109248608	67240024	98451080	82741760	66011284	67860880	108512848	21995674	93520568	83854472	83345296	84411400	110463344	94257320	104007616	110838224	13030465	17994960	82772928
342.867	0	3266611	3675843	3979005	3987623	2894663	0	0	0	2854274	6615700	4009118	3788393	2886442	5504624	3512303	6291006	0	2766880	0	4347983	3334966	3094787	0	3020371	0	2808554	0	3302213	3647181	3494508	2856036	3070608	2915336	0	0	2953817	0	0	0	3177373	0	3766654	3846323	0	0	0	0	0
342.885	37958704	8915002	13474506	20253446	18341038	12712269	14740832	10148278	14481007	13010825	18836124	13481125	12896368	13839665	12066424	14702069	15994438	20241020	11157031	21278074	16967766	15776572	14906633	18360644	10864217	2867155	11935727	10764055	11808586	12383443	12410995	23392362	13577878	15538703	10289317	10488226	11667039	3409063	12405447	17536158	11155364	12581912	14623109	15290553	10960847	12331485	11621457	3375836	17290194
342.917	51680320	14067782	19624660	23690002	18218172	16144728	11545963	12497347	19467896	13477779	19413674	22287538	13523068	13352254	13794950	22398464	23907924	29305482	10286643	16502148	20793444	21015366	9311508	36743512	11955813	3057628	10862585	9516835	12722003	13995229	17019006	25714806	13635231	14973467	6182065	7560621	13391465	2987185	14070480	9602219	13780912	13898787	18266512	6742212	12732379	17109480	0	3571940	18838494
342.932	4438090	4387916	4939994	8317721	7969986	5920094	5706097	4704714	7063165	7288729	9290416	8467640	5708930	5121349	6395533	5457414	7669339	7959184	5594682	7464329	8466538	6841164	4694298	9372002	4774507	0	5938173	4160298	5650264	5041378	5432452	7112828	6769315	6112801	4695223	3998129	4809327	0	4496597	5469363	5500855	4835369	6447511	6241482	5510113	5535214	0	0	6212581
343.119	0	0	0	3588968	3704079	0	7067062	0	4897460	0	3980033	0	0	0	4028127	0	0	3752161	0	0	0	0	0	7029207	0	0	2815541	0	0	0	0	0	0	3260521	0	0	2989230	0	0	0	0	8332395	3214813	4412682	0	0	0	0	0
343.125	23106742	12798099	9024284	9712490	8629522	3976611	7434680	7502365	0	5681115	10648323	0	6817994	16858514	3526370	14714440	4194993	35121892	11187846	6088128	4621498	10331020	15725916	15419866	5397168	0	11755574	14468982	12339085	13538590	10690763	22495426	15851226	16767595	9753852	11469296	2849456	0	10808079	17433864	10510339	8289389	12648927	10490124	8824873	10592819	7887017	0	8334386
343.168	3937487	3593380	0	3056509	2755876	2743219	2745288	0	2858690	0	3689238	0	3032794	0	0	0	3163844	4511478	0	3443149	0	2976155	3300716	3062262	0	0	0	0	2911129	0	0	0	2881767	0	0	0	3399358	0	2978589	2783515	0	0	3003376	3664155	2755130	0	0	0	2880580
343.22	6894828	0	2810685	6146963	4842297	5205446	6650331	2852422	5692114	3665916	5563180	4285737	2826222	3651002	7206668	3348073	4456156	6314765	0	4360668	3053793	3803053	3773822	9980438	4000467	0	4165715	4639644	3177383	3017533	2850030	3739877	3705589	3321488	3065631	3180047	6467280	0	4073261	3115314	2847785	7579791	4630019	5679405	4511821	3231318	15647947	0	3271769
343.844	8304204	0	3946003	3630233	5433916	3551398	0	2871123	2880905	4128978	3671097	4811293	3386328	0	4380702	5051201	3875827	4872219	2927524	4927119	3523553	3781759	3406934	7297951	3372980	0	2935563	3006101	2845779	2813698	3590611	0	0	0	0	0	3042210	0	3016682	0	2826017	0	3886831	3305988	4293945	3476278	0	0	0
343.857	0	0	0	3703455	3999297	0	2928835	0	3049356	0	3626047	3032098	2807261	0	0	0	0	0	0	0	2909158	4155523	0	3696551	0	0	0	0	0	2742790	0	0	0	2867076	0	0	0	0	3079150	0	0	2969969	0	0	0	0	0	0	0
343.956	6388363	0	0	4663497	2919018	0	0	0	0	3507448	2809449	0	0	0	0	0	0	5361739	0	2776239	0	2970788	0	2912741	0	0	3157292	3332289	0	0	2733564	0	0	0	0	0	3989447	0	0	0	0	0	0	0	4104547	3112798	6937048	0	3424642
344.273	4188990	0	0	0	0	11205439	0	0	0	0	0	0	0	0	0	0	0	0	0	0	0	0	0	0	0	0	0	0	4796617	0	0	0	0	0	0	0	0	0	3096171	3633926	2940363	0	0	9063064	0	0	0	0	0
344.731	31651904	12688107	11900226	14800399	16175019	16575458	15695874	15660241	15802506	15178240	23719352	36734840	11404069	9007137	40255904	13682803	32579968	14658971	11259140	14770060	29322060	16059817	11239303	30191054	10225906	0	10615310	12216822	12964166	9416473	14873369	4672269	10604707	9360595	8721219	10791926	12808395	3006417	12492021	11079633	10746497	12453543	10044477	7945015	12548743	11908212	11722481	0	10897084
344.773	0	15993595	16516433	16977440	14880701	8537073	16515089	16110819	5339286	14178830	16358858	5560201	17847094	14078002	4788661	14172290	4854163	12301741	14909717	11057048	5810014	15183288	14698390	15900137	9824514	3097578	14686747	11072007	14846290	13584167	14189353	9491229	16548015	12889315	12024659	12915715	11935961	0	14697730	15935460	14256787	14210742	15768653	11707205	10975895	13968515	20793090	0	14294733
344.828	3803256	3204880	2833764	3275320	0	2915333	0	0	0	0	0	2760607	0	0	0	0	0	3290565	0	2967464	0	0	0	0	0	0	2821675	3606045	0	2954552	0	0	0	0	0	2726933	0	0	0	0	0	0	2788450	3209048	0	3431575	0	0	0
344.838	370677888	113244944	111756648	147590720	162762704	135564304	115363880	105219328	116707496	147032608	154734048	182716320	106005328	85557328	180101584	150374560	106013104	189468112	97567024	167514032	135465856	125730256	100206512	259010064	111644952	21018620	93356592	107676192	121309536	93585208	129336128	77431608	112361664	98520320	75613032	77560856	126879984	25137906	110052632	98174976	99631792	98535120	125963368	110969688	122440368	125502616	15226648	20600552	96290536
344.844	14530688	0	6485353	7963198	6997978	3780106	5317675	4226306	5808299	5750311	9461224	7379877	4812112	6120527	6277588	6613146	8231346	0	5834033	9056172	8790907	6930896	5875630	8986133	4036379	0	6423088	5906979	5630309	5055293	5234499	11971383	6271171	7246078	5735276	6003738	5445873	0	5103896	10352644	5123759	5529295	5678184	6666078	6257330	3669661	5967643	0	7541482
344.882	38549656	7316260	13415798	17972814	15478762	10923032	12585017	8514834	13103286	11575859	16961016	12283828	9345886	11229279	11399652	13217959	14471619	19246556	10023232	21909432	15932298	13817308	11894716	18718254	8385833	0	11467323	9038387	12540272	10973001	12944209	20538180	11675854	13227277	8513402	10073127	10617085	3976959	11560227	16181269	11072190	11673309	11943030	14189419	10046144	9870506	10780457	0	16004857
344.903	3479714	0	0	0	0	3196960	0	0	0	0	3070978	2967996	0	0	3685870	0	0	0	0	0	0	0	0	5625403	0	0	0	0	0	0	0	0	0	0	0	0	0	0	0	0	0	0	0	0	2880200	0	13041456	0	0
344.914	17774760	3972912	5301633	7137884	5894135	4170787	3568708	3573024	6311103	5389886	7357959	7178176	4298602	4586604	4846066	7409843	8202705	8668650	0	5497793	6448024	6202855	2855367	12244546	3565876	0	2729540	0	3843448	4049747	4933468	7205712	3882199	4131609	0	0	4151560	0	4961581	3690531	3793739	3789544	6036610	0	3597004	5486774	0	0	5717766
344.929	3717297	0	3996038	4022882	4167677	3452969	3347018	0	3346627	0	4736525	5330886	4166512	2781298	4937209	3413176	5419480	4585969	3421523	4343749	4250526	3030508	0	6096460	2880826	0	3775049	3462725	4489597	3060952	2947426	4192086	3403996	4311327	0	0	3256589	0	2825009	2796586	0	3322093	3625096	3416955	3840722	2897083	0	0	3598604
345.104	4102419	0	0	2971308	3364934	0	0	0	0	0	2880088	5196811	3708850	0	8383046	0	4967974	0	0	2798582	3325925	0	0	7017146	0	0	0	0	0	0	0	2903446	0	0	0	0	3278664	0	0	0	0	2749227	3602634	0	0	0	0	0	0
345.116	0	0	0	0	0	0	3794062	0	2888953	0	0	0	0	0	3108427	0	0	0	0	0	0	0	0	5352130	0	0	0	0	0	0	0	0	0	0	0	0	0	0	0	0	0	6137648	0	0	0	0	0	0	0
345.841	11344564	3394699	3579581	4067298	5601654	4557165	3251605	3275440	3044552	4625273	4937623	4927788	3447495	2945510	5673864	4362738	3918704	5969787	3211965	5345479	4429074	3418912	3232005	8077453	4011647	0	3927890	2790833	3433076	0	3764402	0	4154845	0	2755796	0	3357246	0	3379779	3311040	2797116	2794544	3708383	2914487	3737641	4177409	0	0	2905214
345.854	0	0	0	3710952	3658107	0	0	0	0	0	4798364	0	0	0	0	0	2781046	0	2827970	3749067	0	3220261	0	4278421	0	0	0	0	0	0	0	0	0	0	0	0	0	0	0	3232198	0	0	0	0	0	0	0	0	0
345.953	6228723	0	0	4690961	0	0	0	0	0	0	3334087	0	0	0	0	0	0	4873131	0	3452135	0	3098438	0	3294932	0	0	2799474	3252190	0	0	0	0	0	0	0	0	3243107	0	0	0	0	0	0	0	4698195	0	6197422	0	0
346.728	13782184	0	4191722	6019415	6207204	0	6093525	6442030	5625540	6138020	10076438	14752391	4686357	3084113	16393484	0	13120764	6160634	5528605	5393857	0	6479948	4691508	11737792	4625336	0	0	6048019	4289379	4288909	5674489	0	0	4552141	4002324	4328054	0	0	0	4933452	3783582	5657961	4456237	0	0	4713277	3384648	0	4889061
346.77	0	25214438	25004024	25526632	23200502	14505653	26776292	23296064	0	20626610	25497896	0	26859044	19213154	6440222	18385712	0	19001612	22078510	14234060	9569931	24805466	20752962	25891546	14121927	4047387	18838622	15017252	23227246	22823322	22160904	12756472	23040738	18460636	16008739	17739396	17668978	0	20871000	24046432	22472112	19515768	22343484	18204152	13667718	21632844	29313496	0	21547510
346.789	13507787	42565100	53692416	73994608	73224960	55832252	57889516	48973896	66097876	61033656	91590960	88623776	54421036	48964456	86123816	55741240	101491992	88985880	49824820	73765328	99552912	64946272	56289864	98382568	40465356	11072032	47662180	48063788	53652340	44540320	54576656	52626944	52413160	52219876	41436712	41279112	46861176	15016247	53266268	64473960	48973240	50497920	54136644	50783744	44354956	49448788	53627356	11998448	59427324
346.835	0	38288896	36227088	48845188	51991312	39186124	37360380	33687644	41554656	42290376	53940548	63785648	36947516	30794620	67462456	40831816	35570988	58528040	35505224	49058272	46304932	40239216	32402008	0	35197916	6894125	31130736	32851262	35933056	33243566	38471200	0	36324084	33419252	30123578	28352152	37964680	9899332	34596716	34163580	32081352	31771022	36163412	35014160	40144288	39192420	15542766	8128765	34245136
346.836	741874944	138509824	238290960	367071616	364122912	261623504	275124992	230754400	310317792	281611456	385093952	326568640	232785472	183698304	305079616	275516224	318055712	341774624	216138832	424022496	367529632	321519744	225315424	435172096	191665120	36809260	211780720	214828352	254544768	200868272	275580448	294651424	242549488	247205872	183338560	194543264	231672720	64943428	258279280	350555008	211027408	237767056	222367568	249824784	218140064	199034720	226363888	50137340	315361824
346.841	0	0	5901329	8834438	9458450	0	6793981	0	6726884	5646538	0	8053427	5883455	0	6361405	6165320	0	11682091	0	10222048	0	7768179	5465691	9906952	0	0	0	0	5048962	0	0	9910802	0	0	0	0	5277066	0	0	7846783	0	0	6154071	0	5979553	0	0	0	7229459
346.879	0	0	3401758	5312919	4756258	2773724	3518219	2831983	3057902	4089047	5140824	0	3638862	0	0	0	4693312	5711164	0	6344171	4775608	3634304	4587112	6251297	2781678	0	3897469	0	4037516	3759549	0	5511713	0	3841030	0	0	0	0	3870584	4602768	0	0	3138405	0	2833839	0	0	0	4446755
347.047	3587420	0	0	0	6113127	0	0	0	0	0	0	3420932	0	0	2991511	0	6103435	0	0	0	3281660	0	0	3550091	0	0	0	0	0	0	0	0	0	5736518	0	0	0	0	0	0	0	3121626	0	0	0	0	0	0	0
347.075	8811884	0	0	4699625	6696819	3060513	0	0	3986213	0	4580780	5425935	4501143	0	9125283	2838937	5207448	3419536	3164327	6402594	3144455	0	0	6767517	0	0	0	0	3362752	0	2993785	4888169	3204919	0	0	0	4732888	0	4555699	0	0	3989475	3607471	0	4365817	0	4056646	0	0
347.084	4427121	0	0	3895789	0	0	0	0	0	3368220	4577712	4032275	2756251	0	4824488	0	3575196	0	0	0	4221707	0	0	8948643	0	0	0	0	0	0	4424317	0	0	0	0	0	3038171	0	0	0	0	0	0	0	4837884	2900412	0	0	0
347.839	14741274	3024758	3462498	6207274	7206061	4882477	5178468	4308493	5843963	4098585	7025399	6857787	4620215	3299864	6176497	4007582	6891245	6965979	5000663	8223479	7268412	5707206	4140463	8940931	3222847	0	4275600	4046542	3819149	3881705	4723604	4988801	3959820	5771634	3240867	2915289	5078229	0	3613845	6686013	4064091	4893424	4617421	4329323	3999511	3487943	4707164	0	5188520
348.767	0	12286161	12278427	14329008	13002281	7610738	14603696	13781916	5447933	10889040	16970888	5696934	15108372	11110036	0	11419099	5027979	12049515	11312967	8612857	4795826	13409025	10523882	18016212	0	2821704	10141335	7082049	12242308	11551754	11796716	7489750	13567247	10046161	9746671	7761152	8902151	0	10932647	13450973	10735822	9815094	11430440	9060525	8281203	12333583	15471788	0	11109664
348.786	303571232	55804120	67472032	102274232	101570096	77435256	82384312	65489828	90821888	85561176	144315536	143035824	76237080	63604380	142026896	72404448	169322640	136451184	65226576	106976256	157258176	92472072	74501360	165591008	52426376	13780045	61302428	62376008	71273864	57173008	74369264	68896992	68224272	66523864	52324596	52584712	63884812	19773318	72092080	88428264	62187732	64261180	69882416	62589108	59240568	63007252	73977008	15176452	80629032
348.807	12161339	0	5723816	6409409	5884474	6329728	5948862	4775853	0	0	6333594	7298486	5222691	0	8020118	5639657	4417693	9145468	3730775	0	6268354	4681487	5559543	13830125	0	0	0	4311633	0	0	5950714	3119845	5530906	4306656	3293437	0	0	0	4853171	5292783	3607774	4464708	0	3655867	3583618	0	0	0	4029745
348.823	10117444	0	0	0	0	0	0	0	0	0	6991009	5275068	0	0	5435549	0	0	0	0	0	5917129	0	0	5949432	0	0	0	0	0	6665244	5628160	9044202	0	6679270	0	0	0	0	0	7517942	0	0	0	6744257	0	0	0	0	7730487
348.832	0	13402345	18090672	23254218	22894148	19337608	18306502	17640376	21320974	20828006	0	0	15010092	14223022	0	20254192	0	24368262	17950560	29660170	0	21824280	17255680	0	15496857	0	16860842	17533018	18369940	16081950	0	0	18285856	0	16173318	15302933	17813020	0	18401722	0	16337128	17304652	16601664	0	17576076	15493670	0	0	0
348.833	1076896128	151388400	257821360	434902208	428217920	298783104	312808896	263654336	349115648	328273760	516691104	427691456	267520304	194545328	412887200	298454528	429533344	430707840	243959648	505680896	473698752	369951520	243993856	600061952	202380960	40389720	228427440	226560096	275647904	214893600	316082432	302516448	261489952	264901360	187926784	205521168	256380448	72144784	287771072	386666240	221579504	250940496	241504832	260114624	240816272	210831904	244747456	53701392	340921664
349.028	6955448	0	0	2853662	0	3236813	0	0	0	3522983	4204794	3908108	0	0	4929782	0	2746624	4916444	0	0	3401243	0	0	7626875	0	0	0	0	0	0	2883916	2858806	0	0	0	0	3835485	0	0	0	0	0	0	0	2792661	0	0	0	0
349.836	21328766	2916961	5206018	8019569	8243167	7156454	6117165	5564776	6723106	6354100	10436183	8836937	5260967	4397643	9900629	5518151	8987240	9619001	5251311	9274656	10111839	8309870	4343891	11934335	3619316	0	4275142	4467180	5017247	4243800	6362744	5676640	4653623	5219427	3959404	4605524	4987751	0	5337826	6601916	4658810	4866477	3401656	4420129	5433859	4957064	4191280	0	5912274
349.903	6374307	0	0	0	0	0	0	0	0	0	0	0	0	0	0	0	0	3959382	0	0	0	0	0	0	0	0	0	0	0	0	0	0	0	0	0	0	0	0	0	0	0	0	0	0	2926620	0	0	0	0
350.764	0	3926972	3936056	5281782	4021594	2777127	5431415	4048631	0	2893800	5522410	0	4766725	2961864	0	0	0	4408266	3450975	0	0	4773292	0	0	0	0	0	0	3637139	3654776	4385745	0	3082040	2967487	0	3028345	3297431	0	0	4607580	0	3095282	2878737	2960228	0	4034766	4789120	0	3049547
350.777	0	2766785	0	6255611	6693215	4813867	4913275	4984060	7324450	4274668	8294383	12073145	4695049	0	15965165	3478663	10116107	3434447	2926435	4954659	10112215	3855792	0	13262041	4201784	0	4609230	0	3844503	0	5073877	0	3504955	0	0	0	3595419	0	3932150	3186274	0	4911862	3390230	0	4327267	4564178	4104580	0	0
350.783	15705488	33436612	41127228	65050620	70850912	47543340	54728828	42594048	59283236	55906796	98932720	100044984	50228236	36841936	97561584	45011080	116665360	91559888	40946276	71931432	110433496	61703604	44126096	115555552	31893818	8468085	35211472	37268324	42454936	33437310	47500248	39717820	41092924	41227720	31230908	33350528	38097052	12358096	42896376	57643620	37596148	37138168	41809176	35810156	37704548	39775444	45281160	7775511	48115796
350.804	21509532	9026507	6589765	10024966	10115434	9567284	8657029	9457416	5515049	8741365	11567099	11974852	10857492	6779352	14416889	8111248	9782295	16095194	6910574	0	9895138	8263098	8087449	23547114	3739457	0	5627093	5866350	7788446	5844613	9186271	4463557	7445315	5630414	4684740	0	6952101	0	8827902	6031982	6777853	6958848	8092960	5600114	6659949	7606492	2937742	0	6007899
350.815	0	0	0	0	0	0	0	0	0	0	0	0	0	3539421	0	0	0	6495199	0	0	0	0	0	2931954	0	0	0	0	3386273	0	0	0	0	0	0	0	0	0	0	3157619	2931202	0	3127076	0	2857841	0	3665810	0	0
350.82	0	0	0	4152333	3163505	0	3069066	0	3317549	3594746	3768322	3156170	0	0	0	0	2827294	3511265	0	0	3168489	3914175	0	3590389	0	0	2847962	3069812	3054498	0	2957285	3929034	2883399	2793940	0	0	2856105	0	2973699	0	3049476	3077893	0	3506039	2957171	0	0	0	3666017
350.83	548152768	71238616	115969360	215422992	216144240	139138112	151918736	130912016	170825520	158929408	265033728	220008656	137530400	90229216	213658624	133566616	222571552	217323488	110185080	239605296	247862512	182617536	114266016	316947712	89971016	19992194	102123744	103205752	124227496	96093840	152046576	133303248	117081928	118265304	87608272	88998800	117084336	32156126	131107848	181244544	102255624	113757960	111711528	120392568	111891320	99110120	116084632	24870178	156799072
350.837	0	0	0	2751508	0	0	2762384	0	0	0	5004297	3459793	0	0	2989319	0	3913253	3508457	0	4019764	3846384	2889925	0	5144832	0	0	0	0	0	0	0	0	0	0	0	0	0	0	0	0	0	0	0	0	0	0	0	0	0
350.87	36922816	25584612	20143450	24315938	24275334	18515018	25196700	23027492	11597626	24007178	28162072	22241502	25127980	25569780	27225108	22692006	22490164	61822968	21686920	19531324	22603004	21235152	28880814	53198100	18741592	4941453	19071208	17845128	23580592	16742041	26418168	18967516	23598932	19224038	15332315	17255322	26345658	5264617	22625298	21394060	22666264	17936150	28796216	17558408	24155014	18656498	3951526	2950446	19353718
350.888	38045132	4601835	8996193	16799786	0	10019921	8775842	7435052	10454848	14144017	23652384	20263140	18529332	7002619	16002077	8632492	14978108	17491966	4175504	16889410	16864516	9389526	7315381	24943904	4655454	0	4018413	4516752	5612468	5096095	8301567	8422372	6281050	4456942	4133858	3264417	10297536	0	6979607	6812308	6235167	5609245	8168768	6910863	9247628	5969145	0	0	10205309
350.943	6075881	0	0	0	0	0	0	0	0	0	2972727	0	0	0	0	0	0	5751831	0	2794577	0	0	0	0	0	0	0	0	0	0	0	5840888	0	0	0	0	0	0	0	0	0	0	0	0	0	0	0	0	0
351.833	11257818	0	3290779	4268982	4022030	0	3251697	2794178	3940414	3614537	6439353	3993175	3940760	0	5241270	0	5384673	4244887	0	5008197	4875900	3586331	0	6297470	0	0	0	0	2898604	0	3849566	2796609	0	0	0	0	0	0	3004203	4165692	0	0	0	0	0	0	0	0	3112445
351.882	6692854	0	0	3416523	2774306	0	0	0	3177035	0	3913166	3973738	0	0	3062219	0	5101047	3249580	0	3040083	3371664	2969388	0	4506525	0	0	0	0	0	0	0	0	0	0	0	0	0	0	0	0	0	0	0	0	0	0	0	0	0
352.774	13130213	4696748	0	8119104	9299084	5677785	6447932	5860949	10297658	8006783	10904401	15819719	6208250	0	22400844	4371243	14020482	6467372	4226936	7735367	13563889	5984352	3615277	19313112	5516254	0	4296314	3195520	5413283	2748647	5696188	2991773	5410146	3025580	3133564	0	4634408	0	5189182	4141538	3427090	6189487	4569083	3072545	5932619	5169035	5758550	0	3958650
352.78	62810600	11222702	13957077	22944578	23678094	17147612	17873726	15008344	20039996	16856192	33848148	31617994	17764092	13090052	32763726	15364909	37621636	30432046	13272443	23468104	34920436	20133986	14959151	39191004	9921504	2932887	12114684	13549187	15331748	11436265	15969982	13766303	15194468	13297839	10303102	10250742	13163306	5106198	15021631	19129828	13016852	12923313	15144958	12205603	13471309	13137805	17318488	3796776	16884604
352.801	13945332	6435510	5479388	6553419	7554199	6876899	5936966	5612129	3923265	5572744	7719773	8336338	6196997	4466957	9256792	6734644	6420367	10859320	5607811	6085710	6512636	6089833	6531638	15491562	3018215	0	4264706	5398155	5373354	4508912	6664902	2936487	5279082	4378807	2966662	3406332	3979569	0	6038086	4673007	5151517	5076408	4986886	3610666	4837973	4644757	0	0	4405125
352.812	0	0	0	0	0	0	0	0	0	0	0	0	0	0	0	0	0	4425533	0	0	0	0	0	0	0	0	0	0	0	0	0	0	0	0	0	0	0	0	0	0	3193121	0	0	0	0	2892696	0	0	0
352.823	0	2780606	3144675	0	0	0	0	2808426	0	0	0	0	0	3774230	0	0	0	8721217	0	0	0	0	3902013	5437944	0	0	0	0	0	0	0	0	2736496	0	0	0	3159352	0	0	0	0	0	4421646	0	0	0	0	0	0
352.827	108276224	15939264	26103780	47749972	47725728	31708908	33168206	28844652	36673864	36467856	58022760	47485916	30289678	19875096	44937060	28881724	49655704	46259012	24984974	51968084	52615172	39233648	25862718	67879416	20413424	5669028	21920520	23666326	28336560	20695288	33050320	29118128	27253104	25270464	19789454	20805124	25903930	7985188	28311118	39843324	23322406	24744384	25221134	24301108	26338910	22355870	25842280	5297461	34517904
352.867	47016472	35022544	30052338	31103846	30530738	25532152	34437980	31437436	15952210	31839390	38148984	30970860	34205468	35253544	36523892	30708554	29396908	84122456	28978588	28043360	30668822	31262848	40235596	71320080	24964094	7699631	26581780	24845990	32231866	24860932	37744352	25759422	32647548	27125966	23170716	22558224	37999432	7192623	32517720	29758988	28090166	25829838	41007132	21769792	32298606	27561900	4590200	5819199	26956704
352.87	0	6016720	6480883	9646952	11590835	6007546	6451038	6061694	6134099	8977566	24746874	25801708	9232158	5220137	32345974	4028235	29618092	10541910	5603742	7808097	21628950	7954561	7051853	38896148	6234623	0	5313813	4335271	7934396	6701317	5626592	5562048	6460797	5541072	4616862	4235794	7330631	0	6410842	5669389	5569336	4554192	7706655	6410818	5321327	6791084	4669049	0	6209441
352.885	24750626	3109590	5507064	10003310	8602809	6909695	4826467	4999813	6722904	10126500	15203201	12649459	10929956	4519215	10076028	5992273	9123764	12016476	3491236	11556965	11225117	6611078	4578898	16499232	3796996	0	3192601	3762861	4255168	3238154	6696678	5930694	4687233	2921814	3333795	2981399	6344525	0	5022302	4396565	4162367	3311573	5517349	4299336	6086261	5139378	0	0	5741479
352.932	64907836	20877032	23068680	33209218	32496844	29480720	30014324	25604760	22661476	33322162	48987028	44217348	31805238	23051586	50294672	24433504	43962312	58219376	22953398	32290930	45504560	28600470	28803682	83853888	21318676	5274817	20065062	20405952	28361164	19114264	33746680	24006360	24840590	22690022	15832756	16660006	34263900	7190594	26721900	27448874	22216530	20976102	30718006	20688472	28677766	23162818	6182543	5010768	22770618
353.184	5352136	0	3555419	6779884	6610227	3113317	9249740	0	7602599	3745030	8399875	0	3409301	3496362	7450621	0	4955193	10476509	0	6619319	4010131	4349166	0	18047710	3455080	0	2932524	3215652	0	0	0	5109557	4063187	4638021	3156237	2913909	4751278	0	0	4132506	0	9910845	4640915	7698096	3361508	3374105	6489834	0	3063840
353.2	0	5943116	6409312	22408178	26766650	5584747	11469778	3027724	19253676	6278411	12000266	3496046	4705179	3769777	14704643	3320763	4016192	24800228	5486113	10727611	3556505	8222963	0	17707754	5557358	0	8160113	0	3081746	5763948	0	5861179	9638360	7230795	0	3521658	4917171	0	7670458	9916066	3598269	13724227	22038682	11785909	10190570	15337503	4575984	0	4840487
353.231	3491042	0	0	6925311	5936454	0	7834589	0	6688179	2809621	8141848	0	3881895	0	6432785	0	5168206	9108465	0	5049540	3185318	4271358	0	18739964	3748984	0	0	0	0	0	0	5083974	3800032	3915094	0	3500676	3764157	0	0	3876528	0	6640206	4943013	6284992	0	0	4211451	0	0
353.343	0	0	0	3057710	0	0	4834308	0	3678161	0	6044744	0	0	0	7391297	0	5215359	4959266	0	0	2819282	0	0	24593220	0	0	0	0	0	0	0	0	2774015	0	0	0	0	0	0	3428578	0	4658805	0	3264231	0	0	0	0	0
353.865	0	0	0	4069641	4847175	2850381	0	0	0	3692518	9583914	11068787	3739286	0	11524385	0	15470950	0	2735398	3967345	12249503	3957721	0	13141139	3121485	0	3021864	0	0	2781241	0	0	0	0	0	0	2846347	0	0	3061196	0	0	0	0	0	3085061	0	0	2997044
353.87	0	0	0	0	0	0	0	0	0	0	0	0	0	0	0	0	0	0	0	0	0	0	0	3293334	0	0	0	0	0	0	0	0	0	0	0	0	0	0	0	0	0	0	0	0	0	0	0	0	0
353.935	3903592	0	0	0	0	0	0	0	0	0	2911561	3008398	0	0	3560768	0	3104646	4507938	0	0	3317179	2937330	0	6247616	0	0	0	0	0	0	0	0	0	0	0	0	0	0	0	0	0	0	2800553	0	0	0	0	0	0
354.204	0	0	0	4103574	5646032	0	0	0	4768437	0	0	0	0	0	2847155	0	0	4559253	0	0	0	0	0	3547500	0	0	0	0	0	0	0	0	0	0	0	0	0	0	0	0	0	0	4868620	0	0	3590523	0	0	0
354.771	5292595	0	0	4585092	5398453	0	0	3044267	5756746	4064526	6293172	8140501	3525100	0	11473574	0	7156472	0	0	3515496	8229636	2898708	0	9871063	3112059	0	0	0	3010988	0	3273125	0	2897800	0	0	0	3640754	0	3239555	0	0	4123748	2834141	0	3326769	3061822	3398438	0	0
354.777	9387575	0	3784295	4629126	5363640	0	3671546	0	2747724	2745616	5957302	5887704	3893742	0	5577385	0	5837562	5364365	0	3681898	6632198	3786519	3332808	6239963	0	0	0	2860959	0	2886995	3174823	0	0	0	0	0	0	0	3166341	3024742	2755635	0	2746079	0	0	0	2841384	0	2968229
354.798	4402754	0	0	0	0	0	0	0	0	0	0	0	0	0	3560114	0	2784004	3822742	2761365	0	0	0	2798287	5250793	0	0	0	0	0	0	0	0	0	0	0	0	0	0	0	0	0	0	0	0	0	0	0	0	0
354.802	38866500	3137186	4432495	5853329	4689858	3515275	5025283	5031353	9655122	3920665	6723265	4717282	4353528	3719235	4308660	4643287	6654725	5842583	5027990	7961201	4830992	5008159	4489936	10010347	0	0	4030762	0	2847669	3934555	6396336	4005261	4011921	3317658	3238212	0	3184828	0	4055180	6483313	3988029	4200559	4010729	4188390	4289853	3810377	6149425	0	3763888
354.82	0	4183465	3978869	3618456	3276745	0	4093449	3427776	0	3403038	4308681	0	4011518	5896266	0	3902941	0	12734111	3417501	0	0	3278630	5493974	7382775	2966667	0	4300079	0	3688889	3795809	3604919	4496275	3842454	4564897	2996298	0	3325122	0	2995346	3538809	4593220	3185781	5232367	4008172	3547460	3698255	0	0	3690167
354.824	8291921	0	0	4116122	4200395	3617171	2771466	0	3159384	3139360	4957899	3975914	0	0	3980989	0	4497167	3778721	0	4458615	4935448	2730791	0	5136121	0	0	0	0	0	0	2980280	2734485	3032983	0	0	0	0	0	2960019	3339131	0	0	0	0	0	0	0	0	3778232
354.849	15285854	0	0	4327076	4025301	0	0	0	0	3216168	5789397	4338420	0	0	5638856	2844135	10253082	4158124	0	6001278	5876514	3548976	0	7270153	0	0	0	2854332	0	0	0	4191646	0	0	0	0	0	0	3565722	3785094	0	0	0	0	0	0	3231042	0	3092162
354.864	23314022	20261306	15657603	16953002	17117146	14629280	18525720	16459219	9059170	18872108	21352156	16787194	20148750	19601500	18940622	15857132	14635808	42639024	17043630	13972098	15313704	16771893	22004964	36841236	11415194	4000461	13462843	13152706	16606149	13474670	21295560	14789027	18008994	13577137	10621274	11823237	20084176	4433009	16494750	17295756	14942805	13720708	20908800	11634939	16804180	14729822	0	3315536	14620360
354.867	4236904	5411259	7971460	10383019	11456476	6188449	6960665	6057428	6492003	10016558	25644764	26801914	10050064	6574173	34239184	5297645	30249762	10530483	5729456	7783043	22629160	8557366	7554278	40470292	6780571	0	6624572	6042563	8272838	7146351	6740425	6643109	6247331	6237106	5005659	4472455	7776721	3245682	6207647	6688142	6292055	5753990	7051008	6878460	7516501	7137887	5185865	0	6436554
354.885	0	0	3027594	0	0	0	0	0	0	0	3057381	0	0	0	0	0	0	4595387	0	0	0	0	3436780	7042849	0	0	2942785	0	0	0	2952655	0	0	2808249	0	0	0	0	0	2789270	3095134	0	2973447	2836739	0	0	3500367	0	2980049
354.929	60714632	22202834	26133144	35225284	35217396	29776310	31063598	27305454	24804212	34846532	51109624	46847764	33423912	27107446	52998892	26654210	45691708	58416844	24023240	32733844	48192320	32148300	31487226	84297536	23424688	5610207	21896526	21836252	28353494	22387586	35787232	25797052	27249588	23849928	17449328	18454682	35214820	6590084	30429362	30120362	23569008	23041178	34069272	20721938	32209260	25244276	6253919	5025121	26027746
354.932	9399948	4182419	7961242	9395911	8718326	5505463	7559728	5629424	3989492	8363843	13418233	7644949	8698409	8806520	8897259	7183875	12014399	21090000	6935753	9568916	10115907	7897933	10697979	22742846	6374065	0	7157070	5346269	8745943	6636419	7803361	16699837	7753653	7972810	5652850	5956763	8748518	0	6650034	10938795	6870641	6823068	9866008	7425299	8929645	7418486	0	0	7805668
355.181	0	0	0	2936111	0	0	3488391	0	3977142	0	2985829	0	0	0	2875734	0	0	4164411	0	0	0	0	0	7460830	0	0	0	0	0	0	0	0	0	0	0	0	0	0	0	0	0	4039410	0	2986346	0	0	0	0	0
355.862	0	0	2921418	5197900	5154158	3010289	3215732	0	0	4661363	9707661	12662912	3455368	0	12874873	0	17581274	0	0	4086674	12991662	3767441	2852911	13072785	0	0	2993741	3158352	3273930	2980002	0	0	0	0	2826934	2820543	2871572	0	3080641	3558220	3297252	0	0	3233881	3397830	2830262	0	0	3191900
355.932	4205743	0	0	0	0	0	0	0	0	2826378	3446955	3091612	3532706	0	3866775	0	0	4360319	0	0	3355338	0	0	5940670	0	0	0	0	0	0	0	0	0	0	0	0	0	0	0	0	0	0	0	0	2787040	0	0	0	0
355.966	5420225	0	0	3926647	4200344	0	0	0	0	4831381	6070458	3695785	3065263	0	8297638	0	3405064	0	0	5048239	3730647	0	3047506	5496276	0	0	0	3452793	3039461	0	0	0	0	0	0	0	3657525	0	0	3287419	0	0	0	0	3468525	0	0	0	0
356.799	51114628	5311117	5375227	8786387	6918887	5673004	6953146	6591755	13725020	5526949	7842340	6759920	6388970	4262774	4903433	6768759	8502903	8485365	5829540	9684114	6725148	6635994	7145317	12745704	3644184	0	4695886	3287237	5246399	4838340	7536794	5710964	5832120	5412470	2808316	3877605	5111875	0	5970642	7779568	5580121	6931234	5099462	4145058	4554785	5557495	8000511	0	6313430
356.817	0	0	0	0	0	0	0	0	0	0	0	0	0	0	0	0	0	5817853	0	0	0	0	0	0	0	0	0	0	0	0	0	0	0	0	0	0	0	0	0	0	0	0	0	0	0	0	0	0	0
356.818	0	0	5128449	7928283	7852783	4697139	4621505	2757907	6309217	5609899	23228972	22235638	7255281	0	24237586	0	40515200	0	3399595	5780632	26754594	6136289	3628907	23702516	3795230	0	4000595	3591373	3592643	4371914	4110497	0	3628477	4260477	3570691	3249387	3326025	3060898	4059863	5288185	3323232	3669800	3116493	3347368	3336232	4087037	6708230	0	4183518
356.846	15397535	0	0	3844583	4752122	0	2925258	0	3208552	0	6163000	4940290	0	2844041	5592605	0	9279115	4993545	0	5121183	5134894	3134955	0	7779334	0	0	0	0	2800075	0	3230892	4548741	0	2951303	0	0	2818130	0	3216095	3965189	3366251	3083058	2989015	2896818	0	2745607	0	0	0
356.857	16499365	3892898	3745037	6937067	7023359	11531327	7207118	3466787	6756715	4917688	9902652	6310406	3555583	3574670	6190626	2978442	0	8223246	2800058	7600290	6905394	3779566	2912632	9686028	3456299	0	0	0	4880846	0	7335088	3232905	3283399	0	0	0	6899798	0	4042466	3247882	0	0	3054043	0	4828214	6075658	3822612	0	3527661
356.861	5066407	4188323	3745039	3355117	3282176	3325505	4307151	4321573	0	3638713	3786814	3301896	3590913	4493200	0	4364427	0	9904655	3843003	0	3348019	3340784	5291385	7449615	0	0	3956575	3115742	4030415	2842071	4211889	0	3690441	3175052	0	0	5509207	0	3684323	4328716	4239729	3097399	4732381	0	3933752	3205388	0	0	3196655
356.863	0	0	0	3639790	0	0	0	0	0	0	7524927	6826505	3464450	0	8521253	0	8386195	0	0	0	6534709	0	0	10259473	0	0	0	0	0	2794968	0	0	0	0	0	0	0	0	0	0	0	0	0	0	0	3171597	0	0	0
356.865	0	6671525	13419792	28959214	28967682	15064130	17002704	14487847	21474668	18672058	72720960	61086216	24167682	7859089	70989352	8524941	112899728	5974545	12966845	20262052	74309176	21040626	10788730	71846928	14025005	3242727	12296032	11728095	14710224	15033816	13509811	10630284	11443658	13743757	9657363	12102393	12775512	6814895	13316836	17243406	11668851	9848632	8639966	14101432	11930681	12483853	23087126	5028194	14924272
356.882	0	0	2878742	3153910	3781385	0	0	3021614	0	2889152	0	0	2969865	2996120	0	0	0	4035097	0	0	0	0	4216704	6917149	0	0	0	0	0	3404765	0	5288083	2970063	2754708	0	0	0	0	0	3879702	3742074	3562303	0	0	0	0	3665949	0	2920952
356.901	12075709	0	4947228	6545918	6199056	4198478	4771037	0	6035830	5274054	8213072	4535832	3876624	3000992	5068341	3732633	8109732	6742561	3492299	7984302	7614019	4886014	4689798	7732265	2798905	0	2745194	3057390	3806681	0	3240128	5251226	3169748	3698331	0	0	4515940	0	3699439	5235998	2905985	3265349	4471276	4252613	3044422	3378970	2948644	0	4811263
356.903	5360318	0	3000093	3537407	0	0	3748062	3455799	0	3050951	4023889	4304409	3398929	3894689	4062774	2880154	3495589	7914018	0	0	4276804	3644927	4792199	7842859	0	0	3238763	2798319	3822042	0	4035265	3598490	3421140	0	0	0	4592741	0	4201200	0	0	0	5134829	3524550	3802183	3157274	0	0	0
356.926	19546826	8252604	7818532	13013512	11469594	10970199	11399398	9478465	8308093	12452302	17003098	14682657	12274969	8839082	16852544	9427105	14165679	19604012	7628757	11412661	15642189	10735111	10084239	29002808	7616834	0	7064945	7777528	11177440	7303659	12598474	8837283	8827355	7441060	4903977	6406925	12478572	0	10459894	9856297	8926603	8548174	11351541	7824334	11121744	8455458	0	0	7744009
356.929	7113420	3338429	5854501	6247945	6125340	3511128	4855015	3787586	3928446	6633935	9081436	4580899	6723867	5946284	7054913	5331106	8277680	14783021	3867094	7042230	7398990	4804104	6599568	15248443	4739395	0	5444466	4303097	5387745	4336108	6060235	11437220	5449180	5761701	4477482	3599630	5949549	0	5954296	7029035	4497805	5725007	7769590	5097935	5055569	4767011	0	0	6656523
356.964	3188447	0	0	0	0	0	0	0	0	3077595	3173995	2914864	0	0	4555344	0	0	0	0	0	3952219	2834452	0	5041233	0	0	0	0	0	0	0	0	0	0	0	0	0	0	0	0	0	0	0	0	0	0	0	0	0
356.995	9734895	6165718	9784634	13386277	11105078	7127150	9167102	6432094	5566863	10215909	17056376	9091644	12158259	11680710	9043548	8290488	14444237	22417992	8011760	12301512	13545063	8586783	11282341	22854756	7553368	0	9422723	6973715	10456562	8984064	9581795	21464252	7810542	11761341	6694976	6830882	10522754	3084501	9054986	12848456	9764263	7472998	13159950	9698278	10181737	8326458	0	3074948	10361381
357.135	0	0	0	3076703	4109166	0	4472110	0	5703091	0	4662965	0	0	0	5178008	0	0	4793990	0	0	3000478	3150416	0	10044606	0	0	0	0	0	0	0	0	0	0	0	0	0	0	0	0	0	6409110	2996801	2941463	0	0	3321464	0	0
357.963	4316410	2881087	0	0	3232955	0	0	0	0	3397408	4045852	0	0	0	5331960	0	2982519	0	0	0	0	0	0	3235534	0	0	0	0	0	0	0	0	0	0	0	0	0	0	0	0	0	0	0	0	0	0	0	0	0
358.796	24319672	0	3173761	4428053	3979785	0	3536749	3370073	6515553	3144495	4776326	2989309	3481052	2903208	0	3424020	4460004	3074386	3111595	4496054	0	4934812	3596790	5001440	0	0	3108207	0	0	2893868	3988357	3118941	2893792	0	0	0	0	0	3507479	4503662	2935410	4202963	2843808	0	0	2877855	4237515	0	3239162
358.815	21960386	8356733	11749254	19608860	20039184	13313741	13775731	10761313	15562597	16718901	38978956	40951044	16508899	7652016	44964192	10554138	60373484	13796698	10104498	17170106	42705192	15986850	10250748	48206060	10335143	2727151	8898932	10993639	11921359	9023538	10604428	6472548	11706341	9412945	8335030	8731997	11573966	5143260	10886429	12257398	9185401	9310681	10637478	11253350	10504969	12777381	10695378	3534183	10396929
358.836	4258509	0	2754445	3698981	4397593	3214036	3126139	2902634	0	3420220	5874071	6094093	3469291	0	8984938	4022562	6052342	2924900	3414715	3837633	6863151	3726506	3012099	9214201	0	0	0	0	2748372	2796600	0	2829676	0	3234649	0	0	0	0	3127587	0	0	0	0	0	0	0	3676889	0	0
358.854	19969750	5903243	4809619	8574252	10616352	14184154	7061377	4716658	10088303	7299138	12225950	7402772	3774962	3796672	8931697	4216616	5158398	10368363	3361474	10266310	7917878	5119152	4040201	11780356	5331892	0	3006847	3822583	5532633	2955838	7559067	5269363	4667376	4232031	2787011	3586409	10099419	0	5905704	3983496	4033673	3076070	4730037	3482227	5532440	7807922	4363488	0	3829521
358.862	0	6283150	15271830	28386608	28747300	15566557	16704387	14775413	22208370	20454468	70460832	58514712	23717876	8799939	70138232	9012010	106117632	5895535	13450949	21245640	73933112	24088754	11592203	72765704	13120438	0	13312385	10967034	14141403	16150592	14083998	11372405	11106290	14383458	10030790	13241707	13327069	6895337	14435626	17113228	13789324	11031017	9429175	13911670	13268762	12949429	23247586	5419380	14548244
358.898	10643181	0	4543394	6169919	5690930	3983593	4693904	0	5543803	5691472	7974322	5383461	4679171	0	5260677	3953974	6818321	6490494	3344083	6772434	6965575	5092544	3583512	6818081	3030466	0	3892619	0	3247077	3807307	4042667	5331331	3914749	3738991	2953938	0	4016873	0	3776821	6230172	3604634	0	3979461	3791491	2883880	3347393	3550959	0	5989667
358.9	5347055	3174300	2847138	3227456	0	0	3464081	0	0	3186769	4573619	2868006	3423236	3691219	3126661	3707703	3662354	7811456	0	3182291	3400520	3887297	2968600	6854946	2782659	0	0	3250185	3085797	3069004	3976108	4382596	3424253	3638640	0	0	3438826	0	0	3485853	3218075	0	4088006	2974852	3659561	0	0	0	3242276
358.992	0	0	3387328	4266342	4115031	0	4285361	2911916	0	3563631	5363162	0	4353574	4391672	2982316	3058006	4261434	6612391	4063991	4010732	4094315	0	4996662	8173916	3199456	0	0	0	0	0	3451343	7911334	0	2822033	0	0	0	0	3189584	4614853	3372735	2979350	4204263	3782308	3972938	3417057	0	0	3628360
359.109	0	0	2765797	2964887	2875014	0	0	0	0	3162261	2956813	0	4261971	5012264	0	4423549	0	7409114	0	2834188	0	0	4299357	3982759	3544070	0	3327428	3037276	3186716	0	3215354	0	2859063	3534267	0	3137977	6011693	0	3678578	2924794	2969838	2819134	4217106	4192973	4399990	2989064	0	0	0
359.12	337459040	107384816	140023792	154969504	150316688	114466608	155100128	113040608	51306420	150248608	192226832	97131896	180328528	161191728	115784160	152607616	104381040	452601312	121116456	137043728	111452576	151294224	192748128	357585312	151069712	20694848	132420040	117577824	158734368	125079696	191895552	240785360	142118976	152674752	105207584	115133888	262871856	32424754	170956144	159883520	116218096	112122432	213655824	146740944	179478400	111712264	5536575	18195896	145300864
359.132	0	0	0	0	3045519	0	3890145	0	3759031	0	2945559	0	0	0	0	0	0	2933219	0	0	0	0	0	6160821	0	0	0	0	0	0	0	0	0	0	0	0	0	0	0	0	0	3481926	0	0	0	0	0	0	0
359.87	25778416	14141702	7423194	21522132	27621302	9136171	15250655	13717022	13860981	22867340	33458006	19857058	18372978	10131551	44366624	4606076	21781434	9377570	15450186	27189214	19255996	17060378	17312598	22836104	6534394	0	9687699	18463114	13979877	2751095	12253463	0	17088778	6329037	10752033	14218919	19614754	4119559	16877136	28205646	5820955	15899459	9456166	15800281	20074638	8542474	7351371	0	14651048
360.123	39950712	13547876	18217258	20678462	19859484	15143039	21030198	14454408	5708982	19316190	23627716	11067140	24095186	20379846	15018890	18443472	13622313	54290320	17156268	17797156	14553885	19116660	25070504	44053544	19209548	0	17461976	16488943	21027112	16812486	24254838	29546830	19079506	20091688	13746295	13948662	32627828	4858959	21685914	17937086	15784575	13437850	26493570	18024498	22536426	15042911	0	0	19246862
360.805	16161500	3744354	4208132	6106201	7360811	5697888	4976160	3298727	6056293	5971644	6830316	7251983	4376276	3340765	7537833	3696820	8181074	7184565	3797425	6160608	7463970	5562217	4599432	8615384	2926117	0	3737490	3235069	4325852	2872216	4105845	4756045	4405776	4727836	2891105	4038604	3664208	0	4445539	4806638	3572620	3380356	4011385	3269410	3636709	3967556	4092313	0	4223007
360.812	25467616	8292965	11239942	16226396	16501038	12030306	11523619	9897898	12837223	14900926	26527982	29605906	13257430	7641568	30014636	10475959	33021270	16500920	9451956	16036066	25961508	13429611	9749642	35272156	9788967	0	7860116	8815360	11143646	9620122	13130360	7803472	9437714	8193054	7091556	8430542	11167058	3366161	8785764	9679857	9350030	9133191	10939259	10434853	11653608	10936903	6645147	0	8879137
360.833	4133611	0	3566093	4176485	5220663	3973481	4058154	4196275	4641133	3651269	7831800	7378971	5072606	0	11013300	5859774	8463710	3312321	4701628	4931816	7924781	3657587	3668625	12953065	0	0	3568026	0	3671523	3929248	3510912	0	4495896	3022886	0	0	3131737	0	4715371	0	3143575	0	3400579	2913580	2914288	3294286	5247395	0	3368490
360.851	55737076	17072756	25733650	38004844	39283004	28434798	28853808	25100218	31498610	31923916	42109184	38641696	27278054	19884528	36396220	25701828	34839912	34433224	23239108	40952044	39494708	32150394	25177240	50812404	19072564	4132104	21812126	19716880	23828968	20816550	27572870	22735454	24109596	23594028	17500528	18194394	21765472	6681885	24680304	31777794	20650910	21249172	23225226	21846322	22684150	22866516	16379305	5321604	27074610
360.859	0	0	5538326	8318064	10019137	5527922	5467699	5309374	7012723	7028430	22292738	18247716	8099560	3046898	21650624	3274182	33594728	0	4341190	6403311	22783030	7648124	4246682	22885882	3959350	0	4885409	3553043	5625322	5924520	4813450	3657313	4981791	4696111	3829620	3953629	4050274	0	4314994	5303302	4228513	4039831	3583885	5265718	4363769	4968023	6438316	0	5185588
360.898	5349134	2901637	0	4452480	4525393	3641727	0	2809806	2990973	4600538	7889172	9033780	4496119	0	10202320	0	10802555	3519710	0	2847482	7902278	3405706	0	14206483	0	0	2895275	3065123	4108789	3310260	2785433	0	3423786	0	0	0	2960750	0	3186558	0	0	2904740	3385243	0	3261448	3208292	3715514	0	0
361.124	6982531	2806745	2850410	4028126	4468139	2806217	3711630	3445805	0	4987684	4239734	0	4227916	4236895	0	4248095	3017181	10664255	2945068	4134201	3125404	4033499	4663024	8414881	2845578	0	4363241	3972988	4727345	3462906	4620013	5354181	3968617	4017294	3823054	3303472	6267319	0	3422656	4122748	0	0	5246957	4302227	5016155	3240623	0	0	4469918
361.135	3127177	0	0	0	2749871	0	0	0	0	0	2761083	0	3221329	0	0	0	0	5229892	0	0	0	0	0	4992680	0	0	3440364	2862976	0	0	0	6347465	0	0	0	0	6212027	0	3009475	0	0	3190006	3853297	0	3503967	0	0	0	0
361.776	0	2797515	3031865	4235758	3964590	0	3307885	0	3564126	3217400	6040208	5403020	4263491	0	4590144	0	4596473	0	0	0	4643220	3395782	2903493	5719100	0	0	0	0	0	0	0	0	0	0	0	0	0	0	0	3390878	0	0	0	0	0	0	2971379	0	2930082
361.864	3909380	0	0	0	0	0	0	0	0	0	0	0	0	0	0	0	0	3830399	0	0	0	0	0	3921011	0	0	0	0	0	0	0	0	0	0	0	0	0	0	0	0	0	0	0	0	3984746	0	0	0	0
361.867	33012998	16067565	10361686	29878804	35048148	11870909	20957068	19120484	18883190	29982740	41839288	24158638	24902758	11455373	52837988	7245592	28548896	12147328	19370824	37913096	24987062	23057638	23256546	28629108	8508277	0	12825779	25439394	18062070	3296223	15858691	3507164	21553978	10206614	16136908	17686808	25071270	5208635	22513818	35390916	7867693	21196272	10257657	19552920	26870636	10738600	10149651	3522706	19845574
361.897	7652629	2918904	3964767	4736544	3959518	5382855	3693463	4102512	5541501	5927967	6519493	6418875	4345969	2796441	7235187	3654433	4773677	5386893	0	6785552	4143554	5889266	3849709	5920904	0	0	0	2969774	3394302	0	4143119	3804136	3436354	2869665	0	0	3352240	0	4700323	3816915	3236153	3684859	4342020	2881700	3484022	3624882	3990302	0	4489682
361.922	6923554	0	0	4702762	0	0	3107743	2777467	2951300	3959847	0	3378629	0	0	2952829	0	0	4211352	0	3040791	0	3925243	0	0	0	0	0	2807992	0	0	0	0	0	0	0	0	3306168	0	0	0	0	0	2793741	0	3536767	0	5322535	0	0
362.744	0	0	0	3142528	0	0	0	0	0	2796850	2904115	0	3598769	0	0	0	0	0	2775190	0	0	3212836	0	3704475	0	0	0	0	0	0	0	0	0	0	0	0	0	0	0	2848587	0	0	0	0	0	0	3263051	0	0
362.763	15970003	3797818	6055026	7490440	7189558	5698530	6323391	4727514	6945627	7000376	10206267	10007310	5584313	5130489	8458204	5400643	10211493	10609667	4993181	8108802	10006282	6620715	5474055	9908903	3716239	0	5016999	4817413	4557286	5607668	5518675	5826862	5153847	5176020	4983805	4235826	5064647	0	4644258	7228244	5357196	5337891	5811772	4871638	4822196	6006995	5600338	0	5340971
362.802	27647718	5367113	8367230	10179480	10056773	8287215	8702156	5689066	9732965	8613189	11779148	11152157	6703559	5772553	11767789	7264336	13607094	10966036	6209708	10697485	13448984	8660537	8194836	13363903	5503131	0	5892529	5544469	7240688	6079744	7738722	6507836	6492226	5753569	5604362	4403774	6864852	0	6926766	8664933	6701724	6094640	7652937	6226915	5975234	6319328	6710368	0	7932730
362.809	0	3672395	4701312	5473179	5209160	4554737	0	0	4731751	4766023	0	8739615	4439498	0	0	0	0	5469207	3749038	0	0	4613692	0	0	0	0	0	3446295	0	0	0	0	0	0	0	0	0	0	0	4224872	0	0	0	0	4529348	0	0	0	0
362.81	48742124	11210059	18234496	29871004	26537032	20755442	21493966	15856365	24105830	21913928	32828496	27083552	17399242	14083340	26132464	18407506	26575034	28093464	17603758	32162576	29107996	26261052	16531222	32758468	13238429	0	16246195	15457816	18803698	14007554	20614500	21667136	18936900	19420900	13454348	15684160	17801174	5123908	18188720	25089896	15724191	18226994	19187276	17996774	18908356	14671075	16679010	3062158	21787454
362.83	0	0	0	0	2815057	0	0	0	0	0	3563608	3227432	0	0	5075961	3425369	3778754	0	0	0	3354403	0	0	4649681	0	0	0	0	0	0	0	0	0	0	0	0	0	0	0	0	0	0	0	0	0	0	3977322	0	0
362.849	78561024	25179482	35986572	52390828	54692952	39535616	42272988	33563388	45572976	42287444	52718688	49242928	35929560	26279196	47513600	38273120	44245196	48073768	32259262	56886040	49604396	47339080	34496292	67410656	27424938	5281555	28272062	28368422	33995772	30000398	37830004	31194446	33035342	33294066	26151962	25100876	32767970	9662286	33757628	40961912	30121646	31104832	34514524	31386612	32191698	32636144	24698992	6562200	38290252
362.895	4054807	2845291	2926748	3192255	4668523	3021325	2918892	0	0	4194659	7367796	8676161	5045739	0	10422292	2838639	10686686	4595773	0	3497767	7884604	3017819	2833202	13880058	3127480	0	0	0	3464201	3325213	3042693	0	2948188	0	0	0	3859954	0	3307977	0	0	0	3430507	0	3021540	2867455	3340417	0	3058527
362.961	2808632	0	0	2965466	2988677	3024931	2988291	0	0	3332473	6780049	6734683	2990595	0	9603119	0	9746683	0	0	0	7837525	0	0	12073763	0	0	0	0	0	0	0	0	0	0	0	0	0	0	0	0	0	0	2887299	0	0	0	0	0	0
363.231	0	0	0	0	0	0	4743519	0	3250131	0	0	0	0	0	0	0	0	0	0	0	0	0	0	3441611	0	0	0	0	0	0	0	3485150	0	2865017	0	0	0	0	0	0	0	4293571	0	2858107	0	0	0	0	0
363.773	0	3262641	4777392	5588268	6240711	4034860	5286424	4728958	6859870	4660865	8306160	7009433	6305591	2975379	6564225	3228564	7813722	0	3784220	4705310	6285447	5826459	3283536	10575133	3734986	0	3812026	3549077	4570357	4212268	4903630	0	3533141	2810936	3064147	3920751	3820813	0	4069069	3876115	3203607	4045948	3584678	3850555	2826277	3119651	4238777	0	3087035
363.864	16417027	9324243	4731341	14552402	17346026	5692745	10009143	8463524	8764533	14566046	19414550	11535548	11622233	6685368	26280358	3831218	13087361	6059487	9826878	16544824	10983593	11790268	10693741	13626710	4768742	0	6507219	12498872	9303310	0	8255216	2785485	11044206	5703768	8754546	8931211	12927274	0	9316072	18008378	4662330	11423899	4852679	10067291	13110854	6618689	4889049	0	10054879
363.886	5177614	3036891	0	5133659	5818867	0	3411518	0	0	4914853	6098464	3057861	5021538	4340417	4700592	0	3690122	4276713	3924038	6885438	2799281	3986372	5462132	4212068	0	0	3547864	3977409	3876628	0	2886392	0	5619061	0	3673465	4427666	4323633	0	4464366	7280965	0	5169315	2990030	4674915	5270094	3050056	0	0	5291240
363.894	10074386	3794142	5659094	6847838	6001142	7873875	5342785	5321904	8197245	9435816	10837540	10054856	6417253	4530884	11985331	4660156	11551374	6457836	4257354	8893504	8360117	7796679	4729975	11914601	4030960	0	4627163	4424132	6085910	3962962	5848827	5640920	4389751	4097634	3467132	4467605	5010740	0	6052593	5542216	4143430	4608166	5666769	4011365	6370897	4098635	5145060	0	5474539
363.919	9945375	2991335	0	5087593	4302336	3341147	3683914	3596475	3016835	4853424	0	3292882	0	3134158	3721662	3725253	0	6024695	0	3526728	0	3638224	0	3562872	0	0	0	2798542	3387677	0	3795717	0	3050878	2816107	0	0	4630844	0	2951416	0	3261519	2938542	3088858	0	5455450	3078227	9128428	0	3023605
363.933	11669798	4668140	4974562	14130542	15015429	4081503	7315022	5014720	6859911	11272884	18144820	6960343	9760627	7425747	12505539	3069385	10277535	5124605	7810648	19645516	8526019	9656277	10107011	9469313	3478780	0	7098085	8986579	7822625	0	5794570	4547815	10149250	5878896	7786889	7773089	10152256	0	8403708	18852184	3163285	7984307	4305887	11853171	11003487	4776536	4259569	0	10308858
364.744	0	0	2855648	2781887	0	0	0	0	3496279	0	0	3275285	0	0	0	0	0	0	3346314	0	0	0	0	0	0	0	3060674	3051796	2745852	0	0	0	0	0	0	2914463	0	0	3230701	0	0	2757063	0	0	3354503	0	2809105	0	0
364.755	317866688	101390368	104570592	156708544	166997840	142714480	139668320	126559768	155460960	146383808	194981776	242820640	119218344	86958112	247218960	115712728	232932352	149466976	112484240	156771632	227486192	151066880	109027728	235757440	89860856	25496834	91690952	103932184	112762368	89184088	127180864	71737376	108533360	93104528	81206944	90592416	103080520	33519972	117021680	122071744	102932888	103293384	99985672	86630040	97232776	100753256	105145112	26135446	112830016
364.76	24421062	5871647	6984421	0	0	7614060	9022312	6437399	9903451	0	14094233	14861851	8587436	7660578	14701338	0	15115267	14417763	6592400	0	13863417	0	8230288	0	5834748	0	6778823	0	8062465	6169950	7139392	0	7691886	7363474	6410912	6128037	0	0	7833586	9906886	6894998	7298509	8925447	0	7244685	7482217	7675670	0	8351297
364.799	17240792	0	4185329	0	0	0	0	0	0	0	0	7538218	0	3706930	7242538	0	7242772	5821300	0	0	8362504	0	0	9211803	0	0	0	4490538	0	3847017	0	0	0	0	3794605	0	0	0	0	4896471	0	0	5091605	4522662	0	4161910	4434724	0	0
364.802	111526616	25176110	33128178	53350104	58666844	42665592	44428152	43419176	43738468	45605840	58240940	61072940	37642428	24051762	63570732	38011628	51872788	44674932	33472416	56796480	58714632	51951892	30753182	79617952	26901256	7644430	28288978	33243434	37035532	26756970	46891088	24621102	35100284	31099296	24800942	29557938	34497112	9214832	38607872	44362456	29696422	34030044	29047062	28475046	32991132	28712822	33944356	7578530	38159952
364.807	66749148	12236848	23600884	37834456	35303264	24684156	26893176	22472234	31073638	27931600	41693100	34047532	23978174	18526260	32318254	25555692	33776664	36163448	23195554	38577476	37579276	31742230	21148064	41508768	17984266	3142927	21305300	22909228	23957006	19552108	25219154	27336752	23430780	24521122	18562736	19412148	24687194	6782834	24079360	33057498	20795816	22913500	23542040	24256168	23177118	20176760	22172454	5381027	28235348
364.846	37348080	12857407	17272576	23244522	24670062	20055688	18111366	16012858	21046640	20366302	23723966	23246396	17653964	12371012	20763454	18363130	19805224	21921672	15781808	26453326	24267290	20527396	16003500	32636856	14005014	0	13428702	14149948	15744536	13287288	17739872	15368255	16111239	15321519	11903165	12463295	15860326	5346685	16841740	20921068	14563767	13789674	17013030	14780086	14196652	17330054	11129652	3608494	19093090
364.867	6648571	0	0	0	0	0	3021709	0	0	0	3964872	2750533	0	0	3639110	0	3470385	7104401	2887608	0	3037730	0	0	5411781	0	0	0	0	0	0	0	0	0	0	0	0	0	0	0	0	0	0	0	0	0	0	0	0	3143275
364.914	20628242	0	4747542	7163654	6936458	4021918	4794269	4082263	3299714	6355956	7415772	5827159	4822247	5235808	4612954	6117137	6052934	10731429	3576777	8328546	5544499	4980029	4874178	12152802	0	0	4230129	0	5171755	4057997	4874362	7583834	5809819	5536200	4025812	0	5430909	0	4240416	6034186	4393426	4434434	6715710	6235855	5828549	5022620	0	0	5972606
364.961	21504810	4295274	8040228	12570393	13019036	8556205	7889837	5376618	7228814	9212931	14155760	12858985	7962873	5588083	11496301	8796960	14652505	12726202	5942747	15635823	14207557	10631502	8305106	21647360	6921018	0	6375422	6526314	8625719	7083932	7772299	13246571	8027816	8690136	5432036	4497636	7289484	0	7390254	9886494	6512100	7088658	8614223	10133215	8130519	9066411	0	0	7835280
365.073	12399458	4184211	10139463	3916616	7509961	7823058	6285267	3766936	13755819	4305960	10739745	20838038	4244771	4996257	15143835	3489606	26420362	4707307	4304901	7787919	7582319	4259191	6494710	13926469	11725661	0	6713885	0	3651158	7892927	3527861	0	4569800	2903551	0	3076359	7067312	0	4481104	0	0	5460536	8356215	3129095	7736320	7214033	0	0	5928637
365.246	3383224	0	3668861	4718480	5806093	0	6941710	0	9227735	2909280	6989932	0	0	0	4689891	4787072	0	10969141	0	3647937	0	3371447	0	9019568	0	0	5112908	4842970	0	8463860	3100918	5506263	4028154	4623931	0	4584765	3638504	0	4527235	3098012	2798163	7819891	7628213	5772101	10594366	4133897	3165122	0	5748481
365.77	0	0	0	3880041	4791515	0	2889152	3083191	3453534	4936971	4556109	4354982	3914283	0	4559035	0	5183925	0	0	0	4352883	3264632	0	6631923	0	0	0	0	0	0	2786235	0	2762641	0	0	2978274	4001680	0	0	0	2806045	2851109	0	0	0	0	3184764	0	0
365.861	3511528	0	0	0	3308287	0	0	0	0	3345192	4347253	3039178	0	0	5755105	0	3790300	0	0	3672689	0	0	0	0	0	0	0	2864332	0	0	0	0	2921387	0	0	0	2787758	0	0	4330666	0	0	0	0	2888478	0	0	0	0
365.883	5399795	3236799	0	4888728	4457736	0	3112166	0	0	4651311	5902718	0	3807830	4205031	4279529	0	0	3686729	3204404	6258295	0	3614882	4843260	3976760	0	0	2982138	4665045	3448627	0	0	0	4493233	0	4411418	4407302	3330997	0	4100417	7904436	0	5138252	0	5323814	5422374	0	2866339	0	3311099
365.891	4969719	0	0	3233947	0	3456986	2981609	0	4151933	3943218	5689729	4927445	0	0	5500141	0	6397417	3322700	0	4137593	3899296	4056229	0	7057981	0	0	0	0	0	0	3198440	0	0	0	0	0	0	0	3164996	0	0	2741582	0	0	0	2760413	0	0	2919934
365.93	7552266	3212752	2890322	8335532	8669466	0	4710646	3015673	4840071	7044415	10504594	4559844	7061096	3718393	7886077	0	6735353	3159901	5529925	12502660	5267374	6699699	6132492	7682645	0	0	4590855	6103783	4964160	0	3667958	3885530	5930943	4687145	5041193	4055572	6669252	0	5017936	12360904	3186011	5978972	3797672	6860855	6613303	0	3188404	0	6931469
366.057	17749320	6852095	6474874	13697248	30667084	11505679	12139809	8831021	11253416	9592168	19960264	15931414	13947544	6623789	40551728	8998030	23291440	9365908	8470901	16758441	16427998	7070434	7807797	33350308	7450763	0	8797481	6468378	9123683	6968559	7588390	8117771	14690275	7775061	6513364	8200252	10615789	3156173	14189942	9063680	6694796	16106375	10990293	9504868	9239910	8513812	7331041	2803955	8157248
366.741	7009943	4252412	4205902	5849596	5595737	5564652	5242378	4114758	6102872	4888135	4092656	6527266	3453851	3770176	5627466	0	4456276	4329149	5231219	5042031	5686492	5895136	4731922	5735496	3836251	0	4764133	0	4902944	3712451	4922151	3647246	4367530	4340802	0	4517652	4353226	0	5686851	4469292	0	0	4323272	3818838	3972702	4805108	4848082	0	5718347
366.752	689718912	179313408	194388304	297087488	322515552	276048096	263073296	245377360	297019232	292038208	383267584	482355488	229712800	156345152	494683712	222242160	458245984	297284288	208216688	316614528	447491296	294591456	202220560	486040640	162049376	47300356	167352800	195208240	215883808	165321152	246031152	128131856	201332912	175385664	149791040	164370192	194258128	60935052	217521728	236793392	190391440	196191344	186493904	164274528	180857440	186950128	200123856	47463852	213330256
366.799	200427184	37706512	48234848	85307920	88765040	69789952	66350620	69937504	74213224	72312408	92156680	99002680	59466672	36053848	103663200	59762052	87246704	72725208	51520136	89302912	94186736	79649784	46212132	133031016	42233196	10534670	44022260	50357308	59678768	42211796	73835328	37659428	53770428	45902932	35995980	42047268	53519580	14707611	61709908	70168136	46875816	50373764	46681052	44974444	50399860	43270664	52389352	11627962	60451168
366.804	33220276	5281043	9754977	0	0	11485440	12131871	9568607	13711208	0	20263690	0	10847155	7258969	16086628	0	15947631	15373015	10621578	0	0	0	9397287	19395694	7385455	0	9096694	9272383	10971185	8541655	11156286	0	9986236	9966679	6603086	7997223	0	3089052	9495126	14904903	9551019	9475205	10298334	0	9276021	7590408	8465896	2999739	12851556
366.842	7978696	0	2792813	0	0	4215053	3773996	0	0	0	4641563	0	0	0	4257396	0	4461440	4241129	0	0	4818178	0	0	5760133	0	0	0	0	0	0	3356493	0	0	0	0	0	0	0	0	0	2754234	0	0	0	2889347	0	0	0	3469683
366.847	0	0	0	0	0	0	0	0	0	0	4196125	3550539	3755971	0	3658357	0	9222017	0	0	0	4658435	0	3335221	5960840	0	0	0	0	0	0	0	3796790	0	0	0	0	0	0	0	3358298	0	0	0	0	0	0	0	0	0
366.864	15337170	5704490	5408116	9497135	10304138	8300820	7253555	6660472	7968631	9064047	15278884	14461266	7329738	6406001	22558332	6089116	15382409	9716466	6590113	9478034	14212361	7222286	5875770	16729234	0	0	5742087	0	8353858	4498410	6312789	5675837	6378189	5067884	4600162	5451579	5141746	0	7083625	5537378	5016771	6467738	6410228	6318466	6205067	6742556	5291518	0	5600636
366.893	0	0	2764157	3997755	3356821	0	3358269	0	0	3657337	7830321	5010781	3804629	0	7190153	0	15480725	0	0	0	6626580	3587097	3448900	8930468	0	0	3027982	0	2951242	3413491	0	4369224	0	3134582	0	0	0	0	0	4335215	3142350	0	3350526	2982540	0	2990629	4051976	0	3481991
366.911	14022377	0	4007299	4240963	5111452	2815266	3166787	0	3691395	0	4677433	4630884	3014619	0	3886736	3601835	5049245	6841094	0	5010336	0	3989535	3561033	7900335	3810191	0	0	2945129	3543119	3111672	0	4789583	0	3257980	0	0	3349249	0	3588214	3023990	3203284	0	3746820	4076947	3318940	3643947	0	0	3364238
366.958	7319296	0	0	3555414	3521199	0	0	0	3305360	4565646	4863821	4216183	3428333	0	3148451	0	5756849	4031258	0	3666349	5282092	0	0	7185612	2825117	0	0	0	2770012	0	0	3858272	0	3323533	0	0	0	0	2975365	0	0	0	0	3464612	0	0	0	0	0
367.07	3675958	0	3076532	0	3384539	2902358	0	0	3838892	0	3215741	6547875	0	0	4659921	0	8724448	0	0	0	0	0	0	4579601	3708352	0	3115583	0	0	0	0	0	0	0	0	0	0	0	0	0	0	0	0	0	3894998	0	0	0	0
367.133	0	0	0	2887326	3580659	0	0	0	0	0	0	0	0	0	0	0	0	0	0	0	0	0	0	0	0	0	0	0	0	0	0	0	0	0	0	0	0	0	0	0	0	0	3587155	0	2959597	0	0	0	0
367.247	0	0	0	3323086	0	0	3387829	0	2913242	0	3469257	0	0	0	3146009	0	0	5686168	0	0	0	0	0	9528700	0	0	0	0	0	0	0	0	2787645	3097840	0	0	0	0	0	0	0	4014363	0	3017226	0	0	0	0	0
367.358	0	0	6827533	12997372	6722380	4635570	19590874	3211330	12349431	9639696	21103608	6529555	8324229	3850807	26593094	3212865	24717404	15209416	2821464	3645986	9950656	9731270	0	96134592	7978519	0	8357518	6434073	0	4189827	2779150	7713784	11698525	10237206	3977223	5096918	10669457	0	4132605	9893689	6227840	16192833	6593698	12900914	4832063	5139133	6405804	0	3313212
368.054	5746959	0	0	3622940	9552989	3188369	0	3132254	4011178	0	5947685	6058787	4039053	0	14125155	0	8075651	3921142	3106904	5612781	5760705	3027403	3339195	11700071	0	0	2838861	0	0	0	2877715	0	4032041	2893317	0	0	2889842	0	4371408	3160169	0	5086766	3797400	0	3417147	3182495	0	0	0
368.362	0	0	0	0	0	0	3811375	0	3524346	2885721	4013480	0	0	0	7772384	0	5722630	3950971	0	0	0	0	0	24553506	0	0	0	0	0	0	0	0	3125892	0	0	0	3277013	0	0	0	0	3945110	0	3022742	0	0	0	0	0
368.738	5368403	3721693	3239861	3319096	4117864	3845996	3797166	0	5010780	3498196	4918858	0	0	0	0	3910669	4875941	3381790	0	3712439	4363197	3477196	3070616	4163845	0	0	2991114	4341558	4070990	2888752	3570195	0	3173107	0	3187666	0	0	0	3403936	2984338	3805070	3390230	0	3077148	2985267	3054717	3824785	0	4143189
368.749	561007168	123690464	135898048	222639424	239351152	193145712	189214896	172108912	214903136	207300816	296891968	364915776	167716496	105588320	384977280	152479760	360860320	217921056	143271248	226109888	348532672	216342224	139667104	380397824	111964088	32968958	116956176	132917048	144581200	113204272	175810064	89957896	138058480	119254768	102409176	112138640	136947536	44194228	150577312	171880848	130754448	132884248	126267024	110994464	129936696	128083072	140847248	32542664	147729504
368.796	131910256	20055538	27476934	50632016	56751488	40758144	38645952	39718028	44222828	43051240	58799716	62778436	35677860	20387446	64522640	35498016	56871612	42743352	30492008	54192584	57634768	47726304	28477098	84994344	24485832	6503691	23989274	29861708	33825376	23620674	42288680	22451740	31611652	25763586	20161508	24168860	32941922	8193474	34578608	44249516	24938404	29869866	28577438	25859120	30444872	23495824	30357668	6819797	35196012
368.815	3879543	3430905	4028365	3864920	0	0	3326152	0	0	3245293	3970667	0	0	5539965	0	0	2972358	10022464	2819951	3095501	2876377	3581673	3966641	4041012	0	0	3329567	0	0	0	0	5565987	0	2791689	0	0	0	0	2831544	2948276	2780587	3297584	3661476	0	0	2748054	5568684	0	3181683
368.84	3459714	0	0	0	0	3052428	3391697	0	0	0	3223158	3129430	0	0	2918818	0	2913488	3991115	3201400	0	3636194	0	0	5282115	0	0	0	0	0	0	0	0	0	0	0	0	0	0	0	0	0	0	0	0	0	0	0	0	0
368.844	0	0	3069397	3796323	0	0	2859218	0	0	0	7626359	5373016	4156088	3951753	7713188	0	8952530	3802700	3023737	0	5713892	0	0	8819013	0	0	0	0	2873964	2854481	3178554	3356206	3111698	2812179	0	0	3287409	0	3279041	3733952	0	0	0	0	0	0	3903670	0	0
368.862	9648781	3622410	3323867	4576619	9590169	7074707	5908696	6067365	7029116	3048189	14698111	14969951	3339967	4267664	25913770	4406326	3803866	8668756	5323136	4037083	4057066	3749627	4075201	18024784	0	0	3648556	3780454	6427249	3645527	5198401	7966261	5222167	3479321	3508731	4686257	3380087	0	6108358	4822472	3054525	5262144	4043445	4408393	3769696	4620453	4652220	0	4148357
368.882	4686486	0	0	0	0	0	0	0	0	0	3115656	4089959	0	0	2927539	0	0	0	0	0	0	0	0	5939548	0	0	0	0	0	0	0	0	0	0	0	0	0	0	0	0	0	0	0	0	0	0	4058819	0	0
368.899	15297182	0	3535846	9622906	6318503	5129119	4487397	4710069	5981573	7999753	12217999	9499757	11040461	3998367	7965114	4546627	7611113	8529508	3289485	8301030	8896504	5874441	3502284	13019494	3027943	0	2972214	0	4407932	3973730	4800079	5534275	4523810	3268390	2754567	3555772	5014403	0	4469970	3212760	3083723	3586380	3777218	3715157	5442925	3286449	0	0	5620883
368.909	85969568	11490844	27542506	45503872	41227692	21027746	26378472	18832568	30067080	27920652	52606612	29690994	28845776	24282786	25536958	28006470	48089836	52344424	21861776	54282728	46264316	34889484	26040016	50997612	18898922	3105063	25902138	21538680	25653886	24558694	26502738	76916296	24840998	33476392	20806666	19978688	23168902	8633825	26493140	46731740	24397774	25696080	27827910	35488856	22666608	20870324	28485836	5812211	40922264
368.956	13675192	0	6771704	12676498	11488702	5594033	6371576	4269260	8477076	7311644	13805223	7855236	7306979	4928181	6891985	6544470	14224129	9502333	5583266	12880375	13348877	9340702	6644447	13605256	4782073	0	6870086	4845452	7696012	5443188	7302757	17749592	6050611	8381241	5773338	3973582	5400470	0	5480675	12419568	5119969	5259104	5559510	8785002	6535554	5354691	6982877	0	10454185
369.127	3113737	0	5175340	9162201	12039680	6679528	6067506	4513041	9298368	4280660	9129713	4261063	3961635	0	11975191	0	0	4895431	0	6806058	0	2874207	6077206	6011376	0	0	3312757	0	0	0	0	0	2788710	0	4162643	0	0	0	3210519	5671483	0	6274970	5436178	6945959	0	0	6325529	0	0
369.135	0	0	0	3156956	3921411	0	7962932	0	7186882	0	5337844	0	0	0	6791706	0	0	5751498	0	0	0	3016033	0	11287028	3037742	0	0	0	0	0	0	2810013	0	0	0	0	3750351	0	0	0	0	9299868	3203348	5950633	0	0	3505948	0	0
370.746	236342768	42225856	43329048	73873528	85325944	63385068	62616404	60600220	71297896	70265704	108575144	132493120	57018760	35924348	141479072	50834092	135384560	77904264	50219052	73624592	123417240	70017480	45148448	142372272	37179916	10466038	39026232	43715144	50381964	38223524	60033284	29022468	48569676	41111960	34096744	37624836	44575192	14479320	51159816	57275636	43616900	44607936	41079112	36095720	44191752	41912068	49474384	11146726	49336156
370.789	5433863	4714703	2861606	0	3093641	0	3442019	3388334	0	2911094	3044793	0	3705754	4562828	0	3599034	0	9460121	3833915	0	0	2954710	4505391	8398288	3176986	0	0	0	3166361	2758320	3939603	3387157	3294551	0	0	0	3284456	0	3399447	3618056	4097172	2996173	4263255	2793207	3078680	3683089	0	0	3303275
370.793	43093512	6094033	6652455	13783178	14514314	9612793	12047205	11425711	11488115	10412919	16910778	17813330	9003419	4979342	18558134	8415932	17391110	10957210	7537724	13499421	17408684	12939736	7261488	25054674	5770779	0	5789252	7344729	8068250	6741681	11188500	5063959	8895832	6789542	6028920	7063573	8015337	0	9425688	10745098	7688854	7133646	7760217	6785784	7389209	6926098	7834464	0	9510765
370.812	4638225	3902168	2978861	3062418	3963026	0	3018091	0	0	0	5488067	0	3164578	5143958	0	3493570	3040783	11139491	3601987	3704867	0	3020767	4894006	4792798	0	0	3227721	2867297	3071136	0	2824475	5728542	4111710	3288493	0	0	0	0	0	4295954	2836637	2936277	3744096	3059455	0	0	6416231	0	3400564
370.859	11361830	0	0	2826405	3228836	2843150	0	2881482	2800004	0	5164503	6938475	2832820	3683752	10857681	0	4163106	8288695	2942036	3714097	3904196	2945521	3127621	4773370	3852847	0	0	0	3207341	0	2885421	6087984	0	3154364	3046030	0	2932222	0	2798893	3968294	2743471	2928101	3178864	3009296	0	3194663	3921784	0	3187590
370.88	10294832	2737905	3264065	6348974	6967469	3902997	3317634	3501010	3234698	5170068	10770912	8861556	5128124	2962608	11381978	4655833	13184555	4137408	3333211	5188664	9353931	4526585	4064588	13684230	0	0	3223132	0	3179699	3237581	4232501	3396408	3930483	0	0	3008944	0	0	4422451	4112687	2993846	3858412	2938231	4495127	3361849	0	3172223	0	3654030
370.896	9858615	0	0	5124277	2845362	0	2856839	0	3044750	4090266	7008743	6020986	5491138	0	5217505	3077854	4970034	4224455	0	5477436	5032657	3468287	0	7083536	0	0	0	0	0	0	0	0	0	0	0	0	0	0	0	0	0	0	3017085	2789661	3459134	0	0	0	0
370.906	58707516	6596858	14382665	24758456	21600438	10997277	14427019	10491868	16739216	15395741	30611946	17964926	15841734	12493243	15768804	13480673	27643446	30128588	11346021	28642368	25752276	18141700	14446932	33066518	9675324	0	14073443	10549893	14435515	13045461	13922622	40511812	12553594	18938316	11202717	9980472	11762189	4572165	13820731	26690874	12788416	14207476	13896064	19019552	11778114	12218166	15235976	4056081	21606296
370.953	4795985	0	2832471	3011788	2878665	0	0	0	0	0	4098559	0	0	0	0	0	3874378	0	0	3479117	3405541	0	0	3856946	0	0	0	0	0	0	0	4515156	0	0	0	0	0	0	0	3474766	0	0	0	0	0	0	0	0	0
371.01	3775083	0	0	2834660	0	0	0	0	0	0	0	3424167	0	0	3024142	0	3058274	4539897	0	0	2770170	0	0	7087700	0	0	0	0	0	0	0	0	0	0	0	0	0	0	0	0	0	0	0	0	0	0	0	0	0
371.132	0	0	0	2877718	0	0	3992279	0	3658700	0	3611211	0	0	0	2856255	0	0	3123758	0	0	0	0	0	6887068	0	0	0	0	0	0	0	0	0	0	0	0	0	0	0	0	0	5618241	0	2859889	0	0	0	0	0
371.15	10892970	3045716	4219539	11135262	12271893	5567083	16311261	2969662	16047056	6435821	14056019	6586333	5328419	0	18312518	3842867	7489180	15088182	0	9486473	6544173	7122529	3046819	36843176	6513285	0	5420712	5640932	3215618	3627297	4330906	4806048	7933380	7170590	3027950	4642950	8675933	0	4522887	5385635	5367580	16566855	7772629	10303352	5935258	5109636	9966557	0	2747894
372.304	211177648	12376826	18356206	33184506	34388692	293416928	36492644	37736968	17620224	10384747	8819776	21655968	20085720	5719521	9013012	35425460	13516926	20675628	24205912	39112172	12997838	3554333	8239896	7930189	32568280	9444476	19783658	9909413	107406928	40099980	8921929	15424346	10395428	13544351	9172071	11040245	18705364	5510530	78587120	93353872	50171080	12567501	21263206	180168976	24318522	8902899	6863215	9764751	64270764
372.743	56955244	8674203	9388147	15817648	17443712	13582433	13051383	12217016	14880117	14716412	24370428	32084556	12713087	7509133	32944066	10532168	31723828	16649451	10815220	16371314	29275500	14312647	9622437	35099212	7412824	0	7997542	9061712	10041045	7648021	12981229	6947843	10244011	8617009	8028407	9193089	9741411	3340281	10622330	11778124	9354604	8793186	8235006	8339889	9277143	8840575	9337352	0	10371668
372.786	9892223	5726123	4098176	3993537	3239313	0	3815941	4825801	0	4158987	5631246	0	4448399	6153374	0	4735319	0	14396670	4762883	3501696	0	3644632	6024115	12173926	3283044	0	4579442	3804512	4221154	3555106	4717566	4438036	4285368	4249664	2972421	3631247	4386929	0	4709767	3988574	4779388	3744368	5661709	2936768	4012774	5026188	0	0	3756133
372.851	39268764	10822595	11757715	15137756	13302698	9285764	14116379	12348130	5623186	14056992	16219433	10177142	13837480	14005432	11730926	12619116	10953057	37379356	10162970	12197524	11345299	13180145	15610824	34108044	9245815	0	11241604	10790266	14690037	9157943	15653910	15576109	12523468	12072021	9073946	9244324	15166598	4215318	12578204	14248058	12461460	11814022	16243747	11061719	12105470	9976225	3651118	0	11264637
372.877	10021287	0	2903195	6978535	6084532	4556940	3574308	3058669	3271064	4461097	10106164	8563328	5314738	2979010	10840056	3190645	13439340	4503845	0	5247644	10194333	4260091	2971600	13812380	0	0	0	0	3501821	3401023	4495392	4229175	3446740	3533918	0	0	0	0	3077028	4204677	0	3114127	0	3716576	0	0	3475510	0	2795655
372.903	8274355	0	0	3693554	0	0	0	0	0	0	5780800	3240586	3069116	0	2866690	0	5253495	4912433	0	4277924	4652454	3555589	0	5893803	0	0	0	0	0	0	0	5955649	0	0	0	0	0	0	0	3611280	0	0	0	0	0	0	0	0	2814609
372.915	10654135	0	2819750	4541943	2920387	0	0	0	0	2936885	6792517	2777743	4837568	0	0	0	2958716	7167286	0	4372136	4148650	0	0	5122738	0	0	0	0	0	0	0	5954629	0	0	0	0	0	0	0	0	0	0	0	0	0	0	0	0	3306134
372.993	13373913	0	0	0	3190753	0	0	0	0	0	0	5025453	0	0	3888166	0	3957148	3962200	0	0	3066310	0	0	9159391	0	0	0	0	0	0	0	0	0	0	0	0	0	0	0	0	0	0	0	0	0	0	0	0	0
373.147	6799900	0	3392748	6744151	7046173	3332321	10149503	0	8455648	3279491	9139623	4286186	3192856	0	11178083	2876880	4999644	9289115	0	5564144	4022782	4360548	0	25383736	3568333	0	3880152	3015660	0	0	0	3135135	4381736	3727031	0	3420930	4055271	0	3286009	3889400	2910209	9152746	4272266	4412481	2788712	0	6177428	0	0
373.307	48583264	2889833	4499740	8209561	8731738	65253652	8756917	8536982	3688971	0	2987500	5393192	4883797	0	0	8410629	4180510	4945377	6176699	9418530	3456567	0	0	0	7886076	0	4395781	3130410	24782718	9161158	0	3889372	3125337	4024556	2758062	0	4808987	0	17184300	20093244	10747452	0	5170369	39955068	6591394	0	0	0	13392682
373.781	0	0	0	0	3331346	0	0	0	0	3025750	8412853	11789281	0	0	13201758	0	12186338	0	0	0	9262817	0	0	13935783	0	0	0	0	0	3034204	0	0	0	0	0	0	0	0	0	0	0	0	0	0	0	0	0	0	0
374.301	62411784	3562964	5322308	10556979	11359706	88453704	12161028	11398429	5049109	3355651	3110802	8467628	6195918	0	3659307	11870034	5174201	6010770	7309591	13447259	3666843	0	2852763	0	8676891	3493995	5378591	2959787	33777832	12903167	2984499	4587100	4390287	4017971	3278576	3294324	7036512	0	25053032	28240608	16093096	3659376	7738903	53849052	7604486	2943850	0	3645875	19915936
374.765	41571532	0	0	4219634	3445390	3104476	3292832	3492818	9478033	0	3341399	4200802	0	0	4008674	3202030	3996791	3890269	3475896	5125359	4631616	3262686	3255345	6502108	0	0	0	0	0	0	3730144	0	3460641	0	0	0	0	0	0	3247011	0	3546892	3044534	0	2758572	0	3878085	0	2904910
374.783	5364947	0	0	0	0	0	0	0	0	0	3833951	0	3311493	3337640	0	0	0	9416804	0	0	0	0	3719735	7214822	0	0	0	0	0	0	0	0	0	0	0	0	0	0	0	0	0	0	3954364	0	0	0	0	0	0
374.784	0	3541636	5878483	10948346	12037781	8061666	7723175	6905306	8519574	8712356	39084128	46691688	9889670	0	57922280	2982900	73520256	2936933	5387711	6400245	45889608	9304037	4446775	51476196	5907110	0	4714153	5380198	7483708	6695832	5586663	0	5232167	4938449	4121485	4773135	5103358	3618850	6729731	5059499	5027929	4900627	0	4362379	4361651	6650882	8667339	0	3257429
374.802	0	2818699	0	0	0	0	0	0	0	0	0	0	0	0	0	0	0	3923052	0	0	0	0	3301949	7974640	0	0	0	0	0	0	0	0	0	0	0	0	0	0	0	0	0	0	2751171	0	0	0	2970833	0	0
374.831	0	0	2906337	5411597	4603559	3279601	3715254	3266540	3743139	4224180	13381747	15189371	4901784	0	18821884	0	22709394	0	3354575	4421892	14760023	3886072	0	21550848	3020980	0	0	0	3141450	0	0	0	2746934	0	0	0	3083533	0	3148818	3115967	3298410	0	0	2851995	0	0	3684572	0	0
374.849	48911600	13061788	15956710	18816788	18722478	12333814	18766012	15345139	8511400	16904378	21819514	14333314	18382750	19406786	14791427	17784842	15299737	50380928	14140885	19456266	14407773	16578558	20598348	47724300	12957368	0	15463099	13041790	17770832	12481452	20201216	21434158	16448059	15820518	11838370	11409699	20897556	4584499	17123352	18799558	14526576	15249192	21608146	14767266	16254409	14232598	3961570	0	15373677
374.914	34559240	16572083	15375097	20434736	20319942	14263051	17201362	15066636	9859001	17526992	28909718	24114588	20578230	18184154	28062492	16220192	23540916	42901660	15191532	17547550	23799924	17279000	18734690	54245168	14307019	3310338	15153869	14086296	17422692	13515713	17743640	19656520	15540816	15615739	12653495	12757304	18693928	4478021	14676013	18537442	14805128	12359486	21923562	14613689	17706464	15850538	0	0	14486918
375.304	13784491	0	2763629	2863056	0	21132164	3571542	0	0	0	0	0	0	0	0	3362979	0	0	0	3426203	0	0	0	0	0	0	0	0	8227291	3545149	0	0	0	0	0	0	0	0	6672555	6401158	4820246	0	0	13268293	0	0	0	0	5664280
376.734	11802604	0	0	0	3514755	0	0	2790605	0	2860852	4675481	5105762	0	0	5889507	0	4658075	0	0	2995052	5533433	3343083	0	6798129	0	0	0	0	0	0	0	0	0	0	0	0	0	0	0	0	0	0	0	0	0	0	0	0	0
376.762	26064888	0	0	3100713	0	0	0	0	6255024	0	0	0	0	0	3287022	0	0	0	0	2885493	3038467	0	0	0	0	0	0	0	0	0	3156424	0	0	0	0	0	0	0	0	0	0	0	0	0	0	0	0	0	0
376.781	0	6947162	9968927	19137072	21430678	13161809	12864327	13193439	14721461	15295300	67765168	76888184	16679548	5943978	96327160	6685332	124835760	4382670	9093228	12084091	75283208	16943870	8628411	91028296	9851104	0	10400998	9098086	9933735	11730449	10383823	6210075	8353957	8403287	7044623	9216914	7569806	5998651	9603723	9866989	8564521	8638899	6725990	7821143	7815291	9803375	15195004	3975779	8874043
376.817	7063566	0	0	0	0	0	0	0	0	0	4512700	4010115	0	0	2767363	0	4847549	0	0	0	4229910	0	0	4881248	0	0	0	0	0	0	0	0	0	0	0	0	0	0	0	0	0	0	0	0	0	0	0	0	0
376.828	3745810	0	2811949	6082116	7178663	3094880	3753815	5212401	5618114	4754260	19321792	19884166	5760654	0	25474568	3170979	30775234	0	3251324	4812683	19618586	5676817	3211978	28441446	2906861	0	2960628	0	4084662	4105760	3279329	0	2820276	3404135	0	3328930	3471774	0	3084955	3491585	0	3303363	0	3092072	3448972	3041662	5347212	0	3521613
376.846	23820312	7434609	6745394	8878667	7881134	5918053	8856413	7503096	3926471	8776538	9917384	7356558	8589973	8576706	7747086	9179817	7718857	24396778	6510210	9223057	7918368	9077528	10180816	23599984	5873906	0	7594233	7156607	8197051	5999142	10056167	10377780	9516218	8622444	6315556	6239655	9957795	0	8256161	9010952	6506304	6448586	11792764	6985582	8923282	7065220	0	0	7503955
376.896	95017008	9799043	11775297	21267040	18805186	16442741	12039022	12161291	23568852	13013867	25453534	43800736	10562216	7510742	30635554	15282874	43186140	24249344	7839892	16343969	33332018	21629740	5748961	58178444	8653056	0	6899976	6979475	8858571	9176630	13152762	9738824	8469707	9099644	3236916	4757944	11383220	3209818	11279025	7242526	8272723	8944090	10813837	3437696	8826020	12136083	0	0	12134502
376.911	33019954	14653833	16112965	21115494	20488648	15578489	18479988	15309073	9561561	19719024	29582308	25729192	20587182	18096860	27334184	17351360	24631266	45835272	15202456	17752998	23771960	18459442	21237990	55016340	14084356	3222762	15848716	13919128	17398736	14583355	19145216	20464206	16827600	15780225	12338745	13593532	19415480	5033566	15510198	18165540	15598424	12823007	21891474	14495621	18489514	15728280	2746537	3065991	15530091
377.086	11769975	0	0	6601390	8999434	4160944	3066798	4114772	4669449	4216747	10427437	9531627	4011760	0	14354027	3634426	8286250	4514899	0	6257632	7721845	5522297	3245342	15993845	2844470	0	0	3790811	2958343	0	3444289	7944850	3108104	2835897	3067504	0	3870195	0	4158191	0	3115926	4908570	4931021	2790340	4418792	0	3161061	0	3835052
377.754	15362427	0	0	4548545	3803914	3162751	0	4836948	0	3838093	6528327	4749808	4821998	0	5576558	0	5138744	6086008	0	3392702	4812895	3998853	0	11496806	0	0	0	0	0	0	3716921	0	2847714	0	0	0	3133135	0	0	0	0	2892539	0	0	0	0	0	0	2761121
377.948	4878790	0	0	2932753	3213141	0	0	0	0	0	4647321	0	0	0	3429305	0	0	0	0	0	0	0	0	2948561	0	0	0	0	0	0	0	0	0	0	0	0	0	0	0	0	0	0	0	0	0	0	0	0	0
378.752	27245302	4290595	3584349	8127836	8522888	5188532	4960736	6554575	2762200	4885985	10899179	9143158	6829417	3856792	11258093	5308716	9579209	11534125	4335363	7095822	9330107	7225882	4124472	19656584	3690250	0	3557158	4402777	3974685	0	6784172	0	4986668	4080588	2842244	3650067	5167130	0	5489945	5361178	0	4880459	4130816	4465179	4517688	3019215	0	0	4051726
378.771	0	3039785	0	4775268	5232783	4741050	3771366	3679190	4920285	4302312	7696115	9782141	4136304	0	10373364	0	9687761	4764470	0	5539348	9004482	3971617	0	10041233	0	0	2866475	0	2860579	0	3968179	0	3110706	0	0	3179033	3373088	0	0	3020834	0	2844241	2815494	0	0	3013844	0	0	2897684
378.778	0	4545580	6906724	11767142	15168658	8404924	8316393	7969753	10308575	9915882	42010356	52689792	13006195	3545506	63527160	3950901	82156240	4211513	7593739	8386071	51183044	10739236	5046080	60735380	5751569	0	4986157	5518947	5883430	7166095	6702262	3157284	5859124	4699092	4791436	7149083	5563427	3971154	6335778	7359013	5809645	4510804	4700168	5166117	5414721	6994135	11423273	2837650	5548823
378.818	237394704	45435964	36106096	61769080	75383968	59127752	49102324	50363368	49271788	63354360	84772616	117521296	46134656	26695088	127359240	49378628	62921444	81037128	36139800	64812580	75120080	56454708	34108236	165478320	35273500	8317625	28600120	35845744	42061364	30386332	54006980	15717684	38405952	29170656	22851736	27264552	45519920	8160348	38726960	32539188	32585210	32601184	39918612	32608818	43539280	41242852	7147062	6597277	31234854
378.825	2879250	0	0	0	3631268	0	0	0	0	0	10614538	10189714	3022213	0	13175049	0	15239910	0	0	0	10726869	0	0	13320111	0	0	0	0	0	0	0	0	0	0	0	0	0	0	0	0	0	0	0	0	0	0	0	0	0
378.843	5213976	0	0	0	0	0	0	0	0	0	0	0	0	2975675	0	0	0	5192533	0	0	0	0	0	0	0	0	0	0	0	0	0	2761021	0	0	0	0	0	0	0	0	0	0	0	0	0	0	0	0	0
378.893	121985832	13734997	16613253	29205910	24847550	22988768	13934095	16264196	31650816	16709137	36423464	58948524	15312287	11318734	41416996	21194076	61725440	32925548	9808689	22128190	47594988	27717204	8711013	80134104	11764529	0	9062223	7841423	11955787	12796084	19965152	13933905	13234011	11961336	4975281	7966273	13050953	2924657	14767432	10156628	12408341	12389498	15078447	6330958	12469097	15692026	0	3384498	16034625
378.908	10654513	4688987	4898186	6560156	6054084	5760997	5803540	5221386	3606020	6952471	9971501	8735667	7556516	6229459	8775977	6038881	8127240	14940018	5506870	6186563	8265202	5740121	6524778	18690012	5521206	0	4820820	4036244	5622352	4214457	6419686	6790487	5235552	5297149	4795573	3763013	7222350	0	4754765	6842970	5018138	5310592	6927412	4846163	6225775	5244158	0	0	5542726
378.977	5655370	0	0	0	3408094	0	0	0	0	0	2809674	3222477	0	0	0	0	0	4252560	0	0	3119626	0	0	6500353	0	0	0	0	0	0	0	3071346	0	0	0	0	0	0	0	0	0	0	2797643	0	0	0	0	0	0
379.083	4263794	0	0	2917860	3193094	0	0	0	0	0	4098934	3096567	0	0	5637484	0	2762574	0	0	0	0	0	0	5992507	0	0	0	0	0	0	0	0	0	0	0	0	0	0	0	0	0	0	0	0	0	0	0	0	0
379.742	0	0	0	0	3111938	0	0	0	4133103	0	3283083	4188408	0	0	4852328	0	2890837	0	0	0	3338003	2842542	0	5512605	0	0	0	0	0	0	0	0	0	0	0	0	0	0	0	0	0	0	0	0	0	0	0	0	0
379.751	30522470	3083146	3966589	9174774	9025029	4678889	7118641	6525256	3801841	6191927	11311246	11779323	7388901	3665169	12548715	6107774	9714776	13646052	4854860	8193891	10866454	8089522	4949115	20050338	3621408	0	4008013	4109269	5095269	3846088	7340575	0	4653178	2884870	3941312	3980633	5549414	0	5357162	5777329	3972928	4708763	4814159	4430723	5267609	3969535	0	0	6087799
380.729	34946500	5842666	6218133	12134536	11759482	9048598	8482938	8443573	10376712	9818248	18893352	23195256	7659609	5849215	23854046	7700426	21933532	13761170	7865739	10041527	19689576	10821957	6084023	23577514	4956462	0	6014321	6082888	6613163	4819716	8759177	5014559	6842822	4915768	4654068	6246554	6474413	2945625	8462263	9133373	7040146	6647524	6192789	5440739	7006707	6036265	6456514	0	7480790
380.75	20188618	4985586	3533211	5114001	4374402	4643356	4545666	5635773	0	3930767	5057073	9834113	4857953	3140743	10030053	2973648	6741477	4530843	4122002	3227839	7710831	4333902	3361213	7904181	0	0	4186487	2840912	4247730	3691274	3816337	0	3580365	2887230	2794235	3027105	3034804	0	3166143	4038982	4068506	3039978	3843740	0	4362746	3928879	5178569	0	3891678
380.768	27237842	6231800	6046112	11778200	12435336	8747554	8753287	8095428	8361491	8238229	14932536	19476104	7516263	4073614	20298732	5979095	19729900	10619555	6077848	9662661	19050614	9402709	6356420	21967806	5179705	0	5476732	5181783	5342392	4927248	7354264	3749934	5085651	5165636	4835072	5242023	5377722	0	6261701	6313293	5424288	6379249	4722850	5188849	5485057	6144820	4946639	0	6178276
380.775	11455956	0	0	3678363	4263820	0	2820234	0	3275285	3333272	13871675	16871050	4207722	0	21748718	0	27131374	3955367	0	2884808	4739192	2773336	0	20661186	0	0	0	0	0	0	3196826	0	2749910	0	0	2789545	0	0	0	3745104	0	0	0	0	0	0	0	0	0
380.815	394288608	77885192	59716012	108185768	128927640	100825648	81772696	86146776	85341728	106215592	143084112	202849952	79067256	45226144	219372544	84146152	107404800	140200624	60896680	111786200	126042248	99529064	59078100	291603424	63225156	14597272	51300744	61389160	67727560	48794400	89782184	27473984	65858020	50142804	41448208	47392952	76641992	14922352	67792856	56755552	56219824	55621376	68222640	53212416	75398672	72790848	10653919	12107986	52608500
380.89	57794044	7168804	8450499	14037194	12771255	10938952	6504625	7974641	16051766	9482432	17435242	30662328	8095894	5275836	21539866	10129408	30629404	17046232	5578176	10662128	22954144	13580680	4493803	40911872	6633819	2751658	4391329	4209030	5214433	5909304	10010565	7497823	5946877	6326890	3873575	3122895	6226659	0	8161263	4519294	6326474	6297370	7177931	0	6249004	8057689	0	0	7747088
380.912	12086788	3002156	3185098	3811539	4419519	0	0	0	0	2863303	3989108	0	0	3140292	0	3380232	3244581	8094435	0	0	2918567	3563921	0	7396362	0	0	0	0	0	0	0	4635751	0	0	0	0	0	0	2999798	0	0	0	3154642	0	0	2809696	0	0	3114520
380.959	18947604	0	3268055	7456999	5595089	3167837	3071688	3078411	4817482	2986711	7340680	5762771	3546288	2820821	3793973	4909080	9616952	9372407	0	5276936	6095031	6090148	0	15402018	3003374	0	0	0	0	3201870	3856350	7737465	2877973	4011647	0	0	2825466	0	3528711	3574170	2926817	0	4655841	0	3365444	3767150	0	0	5114409
381.101	9061958	4324208	4099584	5737761	3972103	3508873	4900088	3800895	0	4062473	6589123	4381450	5681382	4920586	5565546	3224648	3731056	13589302	4246020	4498747	4929768	4310495	4713008	15037549	3610005	0	4103648	0	3889448	3696508	5480467	6420657	3719238	3504811	3422057	2946837	6628137	0	3850296	4201939	3721490	3154273	5888785	3059049	4653686	4251545	0	0	2847323
381.215	4973166	0	0	3533136	0	0	0	0	0	0	3745523	0	0	0	2753173	0	0	3278696	0	0	0	0	0	5976233	0	0	0	0	0	0	0	0	0	0	0	0	0	0	0	0	0	2790791	0	0	0	0	6469991	0	0
381.232	0	0	0	7639382	9084985	0	2948900	0	6878872	0	5077754	0	0	0	6191260	0	0	9048943	0	4117864	0	0	0	9465009	0	0	0	0	0	0	0	0	0	2953939	0	0	0	0	0	3381767	0	5595533	6762300	4460952	3677860	4068288	0	0	0
381.262	5461630	0	0	3326307	3329092	0	0	0	0	0	4164358	0	0	0	4044967	0	0	3655549	0	0	0	0	0	7732417	0	0	0	0	0	0	0	0	0	0	0	0	0	0	0	0	0	0	0	0	0	0	5599607	0	0
381.374	0	0	2953293	6803857	3507311	0	8812884	0	6350529	5802343	11246389	3199861	4093262	0	14265553	0	14941915	7744430	0	0	5721414	4812369	0	56870140	3057120	0	3495474	3268156	0	0	0	3725596	3891875	4247296	0	0	4422533	0	0	3636800	0	6346684	2928491	4485580	0	0	0	0	0
381.739	0	2852948	2863797	4860455	5153017	4130637	3658191	4409899	5344043	5052902	8491981	7710723	4877785	0	8179034	2951457	6539115	2870863	0	3876381	7190979	5181161	0	11457978	0	0	0	0	2960385	2991435	3564799	0	0	0	0	0	3369983	0	3551508	3562194	0	0	0	0	3042647	3282009	3756568	0	3227454
381.748	10098467	0	0	3107882	3628285	0	0	3357230	0	2805225	5410769	5351430	0	0	4269405	0	3873646	5753939	0	3098656	3953094	3288812	0	7194046	0	0	0	0	0	0	2998018	0	0	0	0	0	3061762	0	0	2748118	0	0	0	0	0	0	0	0	0
381.818	11247419	3403888	0	3673671	4217111	3523429	2943466	0	3913538	3682817	4330478	6979618	0	0	7460216	0	2907018	4803698	0	3099193	4464094	3398922	0	10012130	0	0	0	0	0	0	2767132	0	0	0	0	0	2831386	0	0	2979570	0	0	0	0	2823027	0	0	0	0
381.852	24158022	7516284	5333717	17766996	21051684	5722991	10936821	8972372	10129228	14674445	27601916	13471791	14060035	6875681	26246532	4126023	16969622	8737920	8736501	21371460	12173801	12106520	11593506	19207668	4321890	0	6059203	11873009	8733223	0	8167721	2783192	11852617	4848531	8111188	8745484	12619813	0	10479931	20928256	3701266	10752093	5209097	10702456	13582207	5856379	4753983	0	11712358
382.1	0	0	0	4010683	29124994	0	0	0	4628372	2802276	6411364	7155856	3888226	0	20442594	0	12087288	0	0	3515038	5463615	0	0	12150388	0	0	0	0	0	0	0	0	0	0	0	0	0	0	0	0	0	0	0	0	0	0	0	0	0
382.721	219045984	49525172	44995532	91081656	106089072	83508344	72401688	78856592	78624840	86539072	151997792	260522368	69204816	32107362	305422016	53475952	249389296	78433792	54401032	79477632	215499536	88749192	45815868	242649008	41787216	14816861	38611916	52689976	56521556	38120840	67975784	21261102	52743288	38576284	36136292	41929516	52369736	17663080	55210604	52775000	46758712	47266176	40370472	34215856	49193136	46790016	44673892	13023474	47554712
382.726	64790632	10459573	12573644	23907260	25967216	18660476	16130845	16703893	21870666	20790078	38006120	45556100	17353552	10869603	50290380	14387824	42647788	28552706	13942794	22510464	39699220	20501638	11916350	45877172	10719056	3269214	11329484	13263930	13620053	10657163	16755307	8850224	13519995	11563167	10636645	11174702	13797707	4126826	13384301	17270876	10703673	11792770	13144361	11304884	13977778	12160385	12438374	3513588	13492378
382.747	0	10101180	6697938	10517444	10646135	6925442	11481892	13410717	3842641	9642821	12098928	0	12331864	6605675	4258515	7580280	4877557	8689163	8708113	0	5100315	10185871	6432837	16439232	5286742	0	6360019	0	8344413	7762323	9990771	0	8139906	6357157	6110572	5623093	6345042	0	7807605	8142948	7936832	7088522	7336241	0	5416122	6576519	11174765	0	6559906
382.765	21340278	5353923	4277719	8903627	8448638	7643271	5920554	6629795	7204951	7588684	12180856	16818578	5873503	4202866	16641753	0	17400060	8582675	4819991	8018830	15794977	7687319	5297227	18765770	4674395	0	4095960	4454473	5826403	4259224	5830266	3162431	4378761	4083883	3273585	4145467	0	0	5464699	5485675	4475718	4596112	4243766	4464578	4979904	4043149	5706611	0	5611688
382.773	18702456	3130821	3825626	0	0	4261002	5657389	4959654	4749401	0	0	0	4722530	0	10507996	3649152	7923968	8128023	4053017	5870481	9206564	0	0	12138445	2894685	0	3510235	3714124	3394918	3018139	5096061	0	3197067	2894509	2782580	3789630	3794267	0	4498046	4258926	2765129	3644818	3587385	2811845	3475139	0	3332726	0	4062378
382.812	236413056	50680276	41350116	72141792	88345232	66894996	53510968	57967028	56146020	71727960	95440264	132170152	55507824	29965186	146169584	57621132	71475472	91278888	42178596	75824032	82821936	64631980	37746776	188975072	43024232	10436210	33205222	40516700	47592308	34188712	59931276	18946898	43297944	33906872	25884032	30571338	49281384	9905280	46043788	38275196	36305748	36968864	45547844	34297812	50290896	49075612	6767491	6532877	33235128
382.833	22786188	5752283	4396011	7875559	7633560	4158108	5433153	4445628	4242539	5750628	9805204	9894318	5506937	5597067	0	5798549	6727959	17153586	4034604	6957991	7916345	6581428	4782177	17741804	3310958	0	4319341	5204067	5018491	3857839	4903571	4070746	5479585	4870336	3084166	3396434	4967792	0	3830419	4760710	4889437	3793830	5631309	4864987	4864216	5374369	0	0	4547776
382.88	140402848	21316076	32470008	59804668	66226856	37043372	35578704	29655502	38000760	46185332	77925800	75317696	38378380	22363036	74243848	38656676	62120232	70110792	25942074	67304376	63308616	45823176	28239984	134809600	31334266	5043843	26680316	26254452	32068490	26734014	39312036	34241388	29846704	29573326	20669844	21736290	32536960	9030802	29979300	36055192	26123116	26950070	34865500	35051500	35143912	32593326	5760922	6973216	31842512
382.909	10838181	0	3188736	3604486	0	0	0	0	0	0	3623348	3366347	3271574	3318183	0	3317935	0	8103507	0	0	0	3320020	0	8376339	0	0	0	0	0	0	0	4819832	2737339	0	0	0	0	0	0	0	3016567	0	3130214	0	0	0	0	0	0
382.925	16687274	0	3752964	5933069	5426874	0	3445600	0	3781766	4027267	7871930	3757521	3074971	0	2903829	3355828	8010043	7513690	0	7963592	6351704	4536538	3288191	8493083	0	0	0	0	0	0	0	8307582	3479745	3671771	3085731	2748272	2969998	0	0	5279914	3390332	0	2992491	3457019	2803960	0	2885289	0	4269280
382.956	11264180	0	0	5626906	4745926	0	0	0	0	0	4662727	4273630	0	0	0	3495615	6897991	6377064	0	3584980	4450146	3869927	0	10991659	0	0	0	0	0	0	2855616	5020554	0	0	0	0	0	0	0	0	0	0	0	0	0	0	0	0	3798251
382.961	8468662	0	0	3720220	3138760	0	0	0	0	3735440	6374857	7436768	4796329	0	7077667	0	3660105	3941994	0	3479510	4330340	0	0	9873453	0	0	0	0	0	0	0	0	0	0	0	0	0	0	0	0	0	0	0	0	0	0	0	0	0
383.111	0	0	0	0	0	0	3113375	0	3307197	0	0	0	0	0	2771802	0	0	3176108	0	0	0	0	0	6099066	0	0	0	0	0	0	0	0	0	0	0	0	0	0	0	0	0	4260868	0	0	0	0	0	0	0
383.143	3039472	0	0	5735526	10005261	4226299	5155754	3089965	5667014	2935760	8177173	3427878	2917358	0	10332006	0	0	5727930	0	4586520	0	0	3678405	6074506	0	0	0	0	0	0	0	0	0	0	2842087	0	0	0	3028737	3251456	0	4134414	3299763	4438091	0	0	3219955	0	0
383.736	0	0	0	5513561	5864429	3795888	3932275	3609348	4525430	4533409	7366411	7187214	4392144	0	6682690	2887113	4636278	0	0	2911474	4633707	3620402	0	9945525	0	0	0	0	0	0	4465632	0	0	0	0	2796158	0	0	2910163	3993066	0	0	0	0	0	3200174	2784955	0	0
383.815	7674310	0	0	3452794	3259915	0	0	0	0	0	4054827	4344620	0	0	4212831	0	0	3375075	0	0	0	0	0	6205916	0	0	0	0	0	0	0	0	0	0	0	0	0	0	0	0	0	0	0	0	0	0	0	0	0
383.849	30736848	9923397	7994632	24231304	28748824	7620051	13941913	12172077	12968343	18914504	35745592	16548665	19451130	8767742	34218092	6251504	20849312	10545138	13011306	30375196	17978512	18212450	15571371	24054254	6458496	0	9608485	16993760	12811488	0	11580425	3574763	15048201	7592436	11359938	12014756	15764167	3506578	13792251	29567510	5657776	15260411	7690906	15067466	17252924	7579344	6626529	0	15262242
383.879	3058137	0	0	0	0	0	0	0	0	0	3997509	0	0	0	0	0	0	3098623	0	3072295	0	0	0	3095036	0	0	0	0	0	0	0	0	0	0	0	0	0	0	0	0	0	0	0	0	0	0	0	0	0
383.884	6777307	0	0	3831190	3346469	0	0	0	0	0	3737415	4005703	0	0	4377720	0	3080878	4173826	0	3988776	3461277	0	0	6779391	0	0	0	0	0	0	0	0	0	0	0	0	0	0	0	0	0	0	0	0	0	0	0	0	0
384.706	5161687	3176565	0	4195047	4773211	4120280	3964347	3428449	4938393	3654135	3977371	0	3165761	0	7852455	3203349	7408620	0	3389042	3875420	6843826	4302799	0	5526424	3207526	0	0	3158816	3567123	0	4261189	0	3109694	0	3203019	0	2901994	0	2990383	0	0	0	0	0	2863977	3554253	2797057	0	0
384.718	526279392	125760632	120206840	235949808	276254048	220741344	201311680	208290912	212122272	234176000	376721568	656557184	181943872	85507640	746611136	138034464	598107136	199577968	138132080	215498336	530990528	230832080	122272456	587107200	108134760	36499508	100068912	133447464	141702672	101593112	182402384	54296132	132460352	98550520	88504272	107933128	138558448	39743092	144880944	144952176	119111120	120044576	110445496	89488008	127320944	125155280	116440584	31088948	121684816
384.723	50963164	8610939	10031612	20532974	0	14376669	14480833	11585639	17150622	0	31101090	35619984	13319751	8070204	38986156	0	32867314	24285558	11144823	0	32990648	0	10003143	37587872	7443819	0	9212469	0	10786329	8656922	13706571	8175172	11274053	9007866	8196048	8680905	0	3493495	11158837	13687659	9145808	10304545	10709943	0	10891118	11241426	11417094	0	10611536
384.744	0	9890947	6367746	0	8672617	0	10362312	10835055	0	0	0	4598935	10755663	5270083	3770805	7208226	3008506	0	7376510	6270570	3830719	9508831	5817038	14072746	5287281	0	5740092	5766959	6968865	5882913	7800147	0	7563084	4911873	5808087	5746128	5643255	0	7277885	7870323	6940119	6322216	6900670	4289166	5673846	6481880	8782349	0	6507352
384.762	8270568	0	0	0	4007792	3907305	0	0	3333801	3244555	6283442	7617694	0	0	7973308	0	7283713	0	0	3637873	6059461	0	0	6646707	0	0	0	0	0	0	0	0	0	0	0	0	0	0	0	0	0	0	0	0	0	0	0	0	0
384.766	0	0	0	4305663	4619633	0	3710415	3391607	0	3263501	5873844	0	0	5014091	0	0	0	4474248	3548805	0	0	4479977	0	5632949	0	0	4292163	0	0	4592680	0	0	0	0	0	0	0	0	0	0	0	0	0	3857045	0	4002783	5564949	0	0
384.77	12010218	0	0	4758273	5181811	0	3390929	3144312	4580012	3597326	7637174	6988961	0	0	7055807	2911531	6509572	3434378	2808966	4270708	7259592	4732907	0	7617463	0	0	0	0	0	0	0	0	3436374	3191561	0	0	0	0	0	4398973	0	0	0	0	0	0	0	0	0
384.809	69509880	18699418	15349268	25091856	30059906	24723192	19101150	19891334	19720888	25607708	29987014	42214576	19156584	9723482	45572556	19500344	23061522	29962650	15547026	26013314	28239316	23644156	13073123	59624392	13687170	3217480	11476560	13545287	16840248	11345974	20274538	7231078	13819748	10705684	8649962	9879013	17239052	3789454	14570836	13161356	13270508	12184637	16741331	12389029	17965964	18507756	2920483	0	12903278
384.813	0	4733083	5763605	9854738	8965507	3217145	7308767	6349960	0	6875677	17461448	11580593	8539754	5689948	15032782	5224761	28582932	5196189	5591699	6191748	13141462	7107581	4694756	23907276	0	0	5266001	4298569	5713466	7199799	5983596	5979752	5444453	5068565	4869100	5072359	3506702	0	5185878	7539598	5761518	5008447	0	6272679	4369294	5166061	9017892	0	6744944
384.83	27017980	7318689	7716378	11366169	11160969	6600446	7165413	6469774	5120702	9250339	11643086	11377848	9205360	8543842	13054420	8170815	10834971	24740260	5754521	10442378	11064796	8546308	8481514	22182868	6292872	0	6774359	6420303	7000640	6139965	7695730	7196271	6877036	6396699	4805617	4765933	6621205	0	5181788	5917589	7386611	6308933	8709082	6404781	6521748	7319538	0	0	6019958
384.877	132211464	24274098	34502184	66735916	69848472	41303820	37561844	32318622	42162892	50069044	75927776	74908872	43761284	24551028	73441768	41409872	60646444	73388472	28465830	72253088	64013804	49207320	29776634	131238888	33522068	4785240	28429926	28573536	36009552	27979852	41540996	37338752	33984380	31429416	22865920	22691324	36895780	9061024	33338734	37833640	28151298	26995796	35390440	38230716	40313764	35018752	6063674	6137186	33162118
384.922	10162967	0	0	4440895	0	0	0	0	0	0	4545780	0	2791571	0	0	0	4622398	5307853	0	5901997	4004346	4062764	0	5452801	0	0	0	0	0	0	2912660	5768851	0	3139894	0	0	0	0	0	0	0	0	0	0	0	0	0	0	3454357
385.005	16687920	3160287	2836555	5173089	6811083	5152564	4780576	0	5219059	5415522	8096023	9950460	5677747	0	13459988	4566395	6693982	7580146	2986190	6307533	8277527	4194384	0	18717738	4599223	0	0	3123088	3912319	3561079	3809715	0	2957739	0	0	0	5248080	0	3638684	3399641	0	0	4345875	0	4967377	3702309	0	0	0
385.717	11777024	0	0	3808388	5068503	5500940	3300114	4283849	0	2964959	8188475	13538833	4304834	0	17879832	0	10761582	4399918	0	3903451	10237701	3859842	0	14564740	3141748	0	0	0	0	0	4288184	0	0	0	0	0	4495683	0	0	0	0	0	3087610	0	2744522	0	0	0	0
385.846	14423077	5331465	5053236	12701881	15630087	3943475	7808830	6290935	6009843	11186061	17924720	7859780	10166259	5379024	16171847	0	10118559	5665639	7046093	16044045	7837488	10359226	8512565	11312579	2930327	0	5339030	9437385	7964595	0	5439207	2899969	8022240	4272201	5051690	6867779	9078127	0	8656590	13737245	2944829	8598937	4386083	9159709	10560759	5051676	4000638	0	6648017
385.876	4560942	0	0	3697861	0	0	0	0	0	3597720	3283581	3243599	2787838	0	3671890	0	3320235	4637556	0	3910168	3353402	3047879	0	4515281	0	0	0	0	0	0	3356402	2923533	0	0	0	0	0	0	2788057	0	0	3113379	2756909	0	0	0	0	0	0
385.881	6456367	0	0	4346055	4010772	0	0	2746883	0	0	5370495	3961425	2834944	0	3339092	0	2885036	3321718	0	3525146	3209020	0	0	6243796	0	0	0	0	0	0	0	0	0	0	0	0	0	0	0	0	0	0	0	0	0	0	0	0	0
386.703	4654357	3723063	0	3824152	5800009	5415224	4067425	4536101	3612924	5042369	3990480	9097106	3755321	2964738	0	4275139	7321317	3422436	4216013	3258713	7596110	4067118	3849549	6532957	2774906	0	3070118	3620359	4010225	0	3631137	0	4059679	3117381	3578416	0	3835541	0	3671050	3251814	3354704	0	2770488	0	0	3584535	3002524	0	3562996
386.715	494560544	143013696	132331552	242635296	291590208	246300992	215042144	220415792	227556608	251871424	383669216	681854848	193642816	95895816	763651200	156057536	595617536	207246576	158514384	226967904	548030528	246233904	133676368	595627904	121750400	40702468	114290856	151372304	156252400	112816816	197607456	62947676	141963808	111494472	98695728	117108840	149143200	44773504	160282640	154750576	135905360	134364864	122144312	95665496	140920352	140261920	126337184	34595708	132367864
386.72	19522842	0	5180453	0	0	0	0	0	0	0	0	0	0	4595976	0	0	0	0	6069458	0	0	0	0	16531301	0	0	0	0	0	4732590	0	0	0	0	4326965	5316714	0	0	0	7094380	0	0	0	0	6213159	0	0	0	0
386.741	0	4118341	0	0	0	0	4065646	6066994	0	0	0	0	5043528	0	0	0	0	0	0	0	0	0	3003993	5760879	3453828	0	3921074	0	3706112	0	4014127	0	3542061	3554641	0	0	0	0	3060249	0	3298909	3173062	0	0	0	0	6105257	0	3724800
386.763	0	7663437	7850033	10611248	8370271	0	7651445	8038202	3289358	6833367	11744233	0	10762576	8179991	0	6506455	3560187	9774334	7288031	6004080	0	8782665	8488288	12324729	3772298	0	7248057	4794398	6058248	7191229	7039031	6113646	7842358	6806871	0	5203065	0	0	6096929	10028668	7010404	6553293	8023627	5133673	5860918	7335464	11817136	0	7618056
386.781	29762858	15052627	16001078	18936376	19726438	11293008	13820027	12926784	10960148	14004445	23942128	13637552	15921495	21225758	13534362	15454173	16729858	49894664	13081828	20423032	16558184	18942800	17829222	23261058	8148879	0	15227071	13210148	12921102	12024515	14037054	22004086	13890108	14611804	12513864	11104383	11714224	4131474	13183016	18108036	14887017	14200531	16553553	13159792	10350141	11706925	22753462	0	18318862
386.806	10966321	3284828	0	4131393	0	3467607	3741316	0	0	4040934	0	7167930	0	0	7732387	3593190	0	5085458	0	4202881	0	4290395	0	10002317	0	0	0	0	0	2980555	3766343	0	0	0	0	0	3147449	0	0	0	0	0	2821721	0	0	3025973	0	0	0
386.81	0	7017309	8264766	14049859	12017777	5657945	11585669	9245514	4639005	9519335	24753148	15714235	13304161	6917416	22144164	7376872	37758732	8459539	7567597	7494019	18298994	12026717	7647600	32198542	5762966	0	8501448	5535279	8818969	10320588	8747080	9355648	7676487	8166757	6838865	7156873	6752954	0	8529970	11329166	9320562	7263965	7016026	7415162	6769223	7427638	12665023	0	9899543
386.827	0	0	0	0	0	0	0	0	0	0	0	5638082	0	0	0	0	0	10515739	0	0	0	0	0	0	0	0	0	0	0	0	0	0	0	0	0	0	0	0	0	0	5089400	0	0	0	0	0	0	0	0
386.828	89187640	14872419	27883586	51352140	48648312	27623774	32278668	23414608	37371172	33825004	61019140	49072068	33603944	25346350	46179500	28106734	72247056	58529052	25804018	51921288	66062456	39992164	28319094	67456920	22246298	4958751	26419406	24838710	26900768	23323346	29270094	46039432	27644494	31122794	22186582	21999760	23801536	9326750	26777658	43396756	26665080	26541794	28583520	30809472	23705164	24017468	30187718	5682076	35923484
386.863	0	0	0	3945049	0	2879849	0	0	3058989	0	0	0	0	0	0	0	0	0	0	3547543	0	3150708	0	0	0	0	0	0	0	0	2979932	0	0	2781556	0	0	0	0	0	0	0	0	0	3182989	2952793	0	0	0	3663401
386.865	47539520	10313584	12329037	27161178	22716550	20918634	14809240	15185757	19336494	27836668	42071060	50104272	32629110	8895803	44786872	14491642	36472608	22988076	7121150	25964952	35547268	15940469	8625537	48549800	9442212	3614247	7016666	9865795	10463534	7719647	15478876	7901591	9970268	7878005	6433377	6959260	16365261	2944680	11577415	9629347	9748612	9498351	11026028	9471374	13686362	11182662	0	0	12875306
386.874	41346372	0	0	0	23294088	0	0	0	0	0	26235926	22333396	0	0	23192764	0	22669092	22959408	0	0	22169734	0	0	41160620	0	0	0	0	0	0	0	0	0	0	11033188	0	0	0	0	0	0	0	0	0	0	0	0	0	0
386.875	263415104	42530676	92256336	192369248	180637840	92651888	109168792	82970464	127483184	114016512	203314192	137545680	112705912	70828352	126510264	99008512	186083104	170218800	83639552	211501472	190466176	146783104	86343048	225873840	73384872	13111849	87797984	80888392	94927152	83915488	104972384	182665632	89436768	107103608	77740648	74035360	85376720	27234474	97253448	159174304	79298696	89046768	82740848	114245008	83838560	71989832	93061336	21087146	135153200
387.002	9698662	0	0	4230802	3446457	3277075	3256518	0	3158873	4264237	4875339	7659526	3233707	0	8955113	0	4214613	3908969	0	3631566	6162609	3285937	0	12660714	2978761	0	0	0	2826594	0	3437199	0	0	0	0	0	3170556	0	0	0	0	0	0	0	4010122	3065454	0	0	0
387.714	7513635	0	0	0	3834307	2752619	0	2785413	0	0	4526446	9074971	0	0	9891305	0	6092897	0	0	0	7016861	3517673	0	9388343	0	0	0	0	0	0	2845075	0	0	0	0	0	0	0	0	0	0	0	0	0	0	0	0	0	0
387.843	3118661	0	0	0	3230708	0	0	0	0	0	3369378	0	0	0	3933719	0	0	0	0	3596058	0	0	0	0	0	0	0	0	0	0	0	0	0	0	0	0	0	0	0	3602454	0	0	0	0	0	0	0	0	0
387.866	6360651	0	0	3428339	2910716	2832025	3121132	0	2929768	3868261	5487020	6713687	4735732	0	6067744	0	4651162	0	0	3858211	4605391	0	0	6726014	0	0	0	0	0	0	0	0	0	0	0	0	0	0	0	0	0	0	0	0	0	0	0	0	0
387.879	11314766	0	4369762	8233976	8278529	3890845	4985329	3520702	6251116	5186154	9924017	6445404	5236473	3132066	6616612	3955032	7532702	7902959	3780647	8723240	8972755	5979442	4284109	9075075	4011183	0	4786720	3540922	4216494	3483696	4105679	7451435	3807195	5639837	3820438	3240437	2835754	0	4951490	7634979	3639237	4347971	5158833	4084478	3560378	2868076	3647779	0	5777278
387.899	4631123	0	0	3432448	0	0	0	0	0	0	0	0	0	0	0	0	0	3608312	0	0	0	0	0	3506573	0	0	0	0	0	0	0	0	0	0	0	0	0	0	0	0	0	0	0	0	3529153	0	2937385	0	0
388.039	0	0	0	0	3482173	0	0	0	0	2757796	3146226	0	0	0	4359774	0	3137754	0	0	2782825	0	0	0	3325390	0	0	0	0	0	0	0	0	0	0	0	0	0	0	0	0	0	0	0	0	0	0	0	0	0
388.155	10006165	0	0	3136617	5739113	5089009	3005007	0	0	0	3777058	5521863	0	3513091	2944647	0	7811334	7679850	3313272	6818711	0	3058604	0	13009411	3041528	0	0	4612128	3173144	0	0	4314009	0	0	0	3418707	0	0	0	5733515	2861596	3755168	4393993	4483939	3209498	0	0	0	4473818
388.7	0	0	0	0	3197748	3451797	0	0	0	3449749	0	4475548	0	0	5492553	2803316	4198865	0	0	0	3953378	0	0	3118845	0	0	0	0	0	0	0	0	0	0	0	0	0	0	0	0	0	0	0	0	0	0	0	0	0
388.712	253323040	90601976	80804424	140793168	167138112	145703840	126241552	129223136	134528880	145277856	218126080	381569696	113329208	57205700	423520064	92340856	335178208	124147808	95485720	134333552	307120864	143048352	81690592	315527936	75924872	25142224	70759216	93258992	96025584	71333192	117195520	37602424	86062360	69060496	63372436	75117328	89391432	29885064	96746240	93737304	81412808	81969496	74287288	60604460	83396824	83377248	79233848	20737480	82167952
388.76	0	7133706	6249042	8463712	6228810	2952616	6456093	6117870	0	4476843	8437528	3126963	8424520	7463895	2974046	5323401	0	8540279	5402407	4269194	2836214	6136504	5747182	8586008	3548566	0	5171006	4237566	5319682	5594456	6009617	4696203	5999918	5435292	4531361	4789026	4830556	0	5278480	6106478	5717720	4772203	6598857	4796478	3266796	5212266	8096583	0	6268066
388.779	49899312	25541136	27261526	36377960	34976592	18445228	25631522	22977012	21045130	24740786	39630624	23833274	26424398	37192668	21649252	29549200	27552238	86907008	24760108	35636368	29289212	32489152	34242548	39842592	17474970	4692960	26800964	25404676	24079368	22676830	24576792	39371920	26428724	27076512	22768806	21832488	20574562	7789211	24156952	32289140	27144926	25760112	31983824	25116740	18043122	23932016	40985420	4064220	31426728
388.799	0	0	2742877	3817840	3420505	3651507	3438890	0	0	3606457	4886312	8321730	2902103	0	8341356	0	8925686	3360393	0	0	6329091	4183753	0	0	0	0	0	0	2962961	0	0	0	0	0	0	0	0	0	0	0	0	0	0	0	0	0	0	0	0
388.807	0	4896282	3889759	8269171	6706012	0	5520173	4578814	0	5090748	11120427	8250053	6661210	4286951	10778478	4142745	19102200	5093517	5089077	4313245	10341125	6283981	4040701	15545133	3434914	0	3704653	3836175	4714516	5835112	4595490	5418142	5254464	4869033	2961839	3460914	3659116	0	5059362	6615423	4903655	4536699	3959512	4916303	3558652	4632696	6185814	0	3919538
388.825	122251072	25033248	42187364	74798456	70341472	42001340	48573236	36604420	52903832	51504068	88414000	68717264	51586144	37872620	65283956	42812064	100723200	90036376	38952760	75859112	91671304	58474196	41279492	93950776	36349352	7949291	40366932	37184788	41974812	38180204	42910504	71484584	42800456	48482224	37002420	33719096	36110708	13364902	40786728	61870472	37085932	40386944	43411680	48283732	36526340	36134012	45515612	10864106	54741176
388.846	0	8792616	9902697	20194690	22881130	14435266	11838266	11944460	12892063	15107018	36337468	39111380	16868456	7994357	52537212	11168423	36301320	11661470	10188608	16204973	31697682	14102238	9138186	50697024	8626604	0	10939226	8856862	13829155	8755573	11670320	8187053	11879759	8675252	7367867	9485120	8585594	3320492	12368689	10611086	8049395	12325256	10238181	10295390	10711305	11633795	6742883	0	9939135
388.86	0	0	2913901	4304265	0	0	3439423	3231248	3286947	3443663	3995457	0	3783790	0	0	0	0	0	2805572	5328051	3199767	4036324	0	0	0	0	0	3268898	3217448	0	0	4889778	0	3391416	0	3130180	0	0	0	3969427	0	2826636	2802921	3629154	2915598	0	0	0	3975363
388.862	43493188	9961006	12898926	28628362	20796272	20968390	15711039	15653393	20176804	29582288	41080640	47794908	31859822	9649146	44246916	15352492	35875340	23636134	7316293	26043572	35433240	18099940	9904143	43242312	10479024	0	7115615	10767651	10710057	10036602	14531382	9678003	11056469	7119801	7611584	7921477	16517503	2823856	12888887	9787796	11119352	10865037	10926314	10737763	14776591	12764295	0	3086837	15231172
388.872	250832720	44661296	101612144	202888592	187552624	99877832	116312896	91277848	140132256	124732368	210130752	148949728	120112240	77972480	133523336	106414768	192047632	178116784	88768328	228279472	196102944	155008752	94404624	223318864	82937264	12397557	97547104	86721832	102579248	91534720	113427256	196822192	99071320	113952696	82885824	81769288	92914048	30204594	103856952	170283408	87458552	98369936	92702960	124207208	94619920	77266056	99353448	23639544	144296128
388.909	15349585	4854334	6109818	8990108	10945409	9944020	9024335	7244321	9998259	10968033	17418068	23423724	10206336	4256267	29665170	5970621	21989918	8478906	6561618	9649350	21809958	8480506	5745695	29201244	6774205	0	4612974	6499637	7760956	4986250	8545095	3852230	5336423	4422086	4534478	5131093	8847760	0	7076681	6245797	5360390	5526941	5348601	4884596	7709983	6269077	0	0	5986515
389.246	0	0	0	4050470	0	0	3017667	0	4764703	0	4371422	0	0	0	4773898	0	0	5954897	0	0	0	0	0	2954228	0	0	0	0	0	0	0	0	0	0	0	0	0	0	0	0	0	0	0	0	0	0	0	0	0
389.863	5816375	0	0	3283746	3226853	0	0	0	3582181	3665215	5251288	6405216	3443948	0	5368036	0	4929407	0	0	3356236	3474527	0	0	5234952	0	0	0	0	0	0	3007650	0	0	0	0	0	0	0	0	0	0	0	0	0	0	0	0	0	0
389.876	9693241	0	4209536	8204071	8035562	3364089	4883609	4043627	5712106	5875012	8972509	5958757	6031857	2951515	5783784	4763660	7560068	7680618	3738726	8310353	8295524	5601449	4899164	9157902	3846840	0	4644012	4100759	4587959	3931855	4423847	7419465	3405536	5242075	4204018	3361442	3828449	0	4285628	6641420	3537968	3949793	4038699	4293076	4310637	4519338	3742903	0	6902289
389.896	6150206	0	0	4025135	0	0	0	0	0	2968907	0	0	0	0	0	0	0	4328051	0	0	0	0	0	4776215	0	0	0	0	0	0	0	0	0	0	0	0	3673832	0	0	0	0	0	0	0	4439668	0	3072190	0	0
390.709	81815800	27692210	25758816	44791932	53351968	44746228	39505332	40586372	42058232	46237304	67902000	114183592	35465008	18925178	127986192	29525294	102231224	39369692	30105936	41559980	92294512	45138464	28177006	94443136	23824270	7246233	21562816	29476806	30220034	22501352	36627928	12257175	28854312	23308744	21352172	24278466	30409732	10430607	30916094	30422078	26240302	26559480	24087346	18498308	27200396	27455128	24741320	7032861	24955680
390.769	14772486	3409607	3847280	9732243	13469238	6790662	7708106	6694040	11665932	8498830	12630598	10276288	6398789	4073615	13429281	5720386	8608971	9176057	5396833	9670595	10931591	7506490	3491970	15386264	5668255	0	7198164	3552221	7186202	3487741	7497196	5215152	7145536	4884953	4967166	4038103	5633049	0	5746198	5629013	4969793	8242189	6225732	5024537	7306145	5598889	8383965	0	6324020
390.776	35358984	17079498	18332786	23566486	22312504	12400136	18095564	14220442	14555662	15853200	26212936	15363523	18962248	26461840	13224484	19047748	17550542	56597500	17211748	22734790	17509768	20931134	20255364	24786586	10338208	3475880	18044374	16521183	15429404	14297087	15527406	23758770	17205314	18102746	14460672	13616601	14226459	5932192	15044121	22692950	19105090	16712719	20892486	18785052	11701155	15326891	26404318	3088945	20446006
390.797	7416077	3833041	3302007	6946974	5920320	5684751	3782099	3944098	3305493	4699800	9904721	10550731	5517135	0	13367851	4155212	12782805	5842949	3324009	4481999	10401168	4566599	3292299	14022308	0	0	3918301	4164583	3524389	2808326	4714998	0	3650635	2781665	0	2853344	2847779	0	4238881	2992223	3299657	3097622	0	3107619	0	3523249	0	0	3202876
390.808	0	0	0	0	0	0	0	0	0	0	0	0	0	0	0	0	0	3107850	0	0	0	0	0	0	0	0	0	0	0	0	0	0	0	0	0	0	0	0	0	0	2748748	0	0	0	0	0	0	0	0
390.822	60909844	13704410	21884030	37664936	36591176	22287894	26021340	19000490	27247134	26023586	44112476	34991572	26163034	20940448	32565812	22332756	48442592	48651280	20529520	39552984	45944216	31048274	22516372	44357296	17352620	3694515	22164966	18573296	22941488	20998158	24806912	36145092	21719126	23833064	18284302	17614314	20317228	7187628	20827690	32887912	21177680	21869598	23067476	24159020	19893172	18796216	23385582	5585983	29313860
390.843	18368790	12309729	12614788	25467056	27776594	19125788	15724003	16686257	17674788	20068010	43448932	50138588	21944162	11183784	67217976	12920156	47475944	14724122	14274934	21637090	39710112	17807964	12225178	67950264	11847601	2816439	13000172	12263416	17735480	12316694	15119879	11311053	15673437	12061166	10175252	13276656	11983923	4614321	17944116	13110384	10853719	13159461	12813148	12286772	15051707	14745278	10100213	3679813	12139340
390.859	12482842	3988711	4342920	8495287	6772312	6909474	5252585	4593591	7233066	9301679	11594347	14101987	10780519	0	13441601	4575586	10902764	7260193	0	7505897	10274212	5403235	3176096	11802303	3920822	0	0	3415038	4199742	3868700	5494285	2956244	4707428	2866674	2922265	2801142	6214201	0	5061178	2943093	3911004	4096811	4289377	3682106	5616576	4433091	0	0	5829457
390.869	81439008	16375018	32210058	64313532	60462684	33547812	38473196	27872442	43180588	37996212	65804912	45600232	38684524	25261746	42191428	34981220	60058864	57089060	29225342	67471344	61279656	50209384	30507682	68245184	27142072	4820413	31241716	28534786	32661314	30291998	35972624	62146520	30922856	36260340	26918684	26064378	30630972	10256568	32783934	54711416	28435806	30696494	28711780	39469884	31177668	25378502	33359358	7049293	46623572
390.881	26454304	4541934	8020110	15702208	12908127	7829032	7521776	7595198	9112113	13719223	22583924	15441388	18405232	8187573	11409992	9606505	13106420	21961770	5347713	17782770	14241195	9919085	6377127	20575944	5252027	0	5244409	5149702	6265671	6783011	8052245	14239708	6981741	7481849	4943648	5039614	9194560	0	7517762	8191101	6458722	5655602	7791464	8915778	9315272	7089865	0	0	10675032
390.906	21203236	6007031	6611861	13502666	12799593	13997615	11453944	9833670	12739129	12101312	21961342	31550966	11741049	4689086	37800528	7808370	28978430	10767414	7871880	12353532	27856308	10441336	7750319	37992148	8526786	2922950	6322689	8153103	9031505	7392299	12576286	6383590	7995510	5843456	5754663	6529542	12373065	2790593	9205323	7150727	7726442	6474810	8254319	5015371	11029456	8079056	0	0	6515552
390.909	0	0	0	0	0	0	0	0	0	0	0	0	0	0	3645522	0	0	4020279	0	0	0	0	0	4815573	0	0	0	0	0	0	0	0	0	0	0	0	0	0	0	0	0	0	0	0	0	0	0	0	0
391.262	0	0	0	0	0	0	3408498	0	4497070	0	0	0	0	0	3701453	0	0	6085845	0	0	0	0	0	5400431	0	0	0	0	0	2780836	0	2765941	2898180	0	0	0	3436742	0	0	0	0	3470514	4731871	0	0	0	0	0	0
391.873	3984887	0	0	3820116	0	0	0	0	0	0	2770948	0	0	0	0	0	2952797	0	0	3860883	3066605	0	0	0	0	0	0	0	0	0	0	2806123	0	0	0	0	0	0	0	2879974	0	0	0	0	0	0	0	0	0
392.706	14883492	5849960	5777013	9257895	9607428	8325197	7041120	7508766	8875148	8536416	13544787	21557426	7363111	2964260	24194242	5697509	20975498	8261468	5449593	7211766	17072122	8209833	5860609	18332120	4875663	0	3484766	6031004	6236716	4774544	7017643	0	4945738	3922937	4108609	3790969	4939459	0	5259025	5180179	4371845	5233302	4668834	3328475	4912698	4451533	4624471	0	5180834
392.75	0	4130167	6084225	9313209	12073236	8003675	6928495	7147308	8215707	9800048	28548452	40267972	8954423	3486514	51981520	2934261	47411096	0	6379396	5694216	33992712	7729597	5123344	43915752	6338971	0	4826221	5193388	5990974	5132959	5864635	3070668	4733787	3627525	4949326	3795592	6704851	3599261	5644578	3680034	6062994	4348581	3245744	3844587	4970057	5830874	7627877	3445380	3321008
392.755	0	0	0	2997691	3012886	0	0	0	0	0	10192231	9144517	0	0	13098194	0	14966683	0	0	0	10012682	0	0	10017260	0	0	0	0	0	0	0	0	0	0	0	0	0	0	0	0	0	0	0	0	0	0	0	0	0
392.766	19810992	4513661	4506245	12534719	16365850	7309407	8697972	7732017	13061280	10930550	15064427	12726473	8946237	4521272	18672854	7325690	12267423	10125174	5358473	12131087	15220750	8705476	4494357	20929008	8784286	0	8097906	2953393	8780357	3862180	9314496	5757650	7117666	5705738	5330259	4631694	7007960	0	7655720	6422312	5690263	10419882	7790005	6299121	8839758	6645982	10093674	0	7105973
392.773	11459250	5010303	5327495	6706114	5863709	3589217	4961398	5068596	4522146	6150521	8052078	4321484	5211712	8044858	4151512	6093821	6021025	17776506	5376907	7271186	5931024	6860231	6237463	9353715	3152800	0	5412980	5014196	5154376	4247206	5024963	7674581	4260709	5131275	3990357	4830352	3834586	0	5178667	6721323	5136280	5061292	6309303	4576755	3095121	4247776	8587372	0	5426615
392.794	5618358	0	0	3531723	4171045	3690600	0	0	0	2887553	5916022	7403732	3306056	0	7974111	0	7282601	3348355	0	2790683	6582295	3368401	2809118	9626108	0	0	0	0	2768464	0	3693770	0	0	0	0	0	0	0	0	0	0	0	0	0	0	0	0	0	0
392.819	15080123	3213711	5400211	8555477	7778606	5205103	6296710	4991811	5475506	5842315	10153345	8098014	6703698	4642122	9049320	5164045	10035122	12656526	4224919	9151270	9048095	7073245	4871462	11004423	3677100	0	5439620	5712581	5719643	4436662	5258452	8344296	4795256	5021720	4973923	4826273	4077291	0	4029245	7587643	4406182	4849340	4933061	5862916	4532833	3795181	4884604	0	5969350
392.833	9806526	0	0	3477467	5579060	7153780	4593803	0	4111542	3530128	6077830	5051619	0	0	5645549	0	0	5078933	0	4002092	4545571	0	0	5851661	0	0	0	0	3497568	0	4277465	0	2745213	0	0	0	4237552	0	0	0	0	0	0	0	0	2904305	0	0	0
392.84	9353919	5802903	5738137	13126622	13891894	8437878	6401166	8122186	7941305	8343954	20397448	25145574	9869914	5025105	32361712	5418004	23064506	7258008	6455197	9626415	20979750	7883238	6026541	32651792	4823474	0	6645899	5915340	6928996	5923518	7166171	5120752	6853504	4796446	3902057	5918888	4897523	0	7313734	6309699	5193645	6244035	6278604	6444556	7143016	6313203	3693698	0	5584333
392.862	0	0	0	0	0	0	0	0	0	0	3769746	0	0	2773849	0	0	0	5238690	0	0	0	0	0	6117913	0	0	0	0	0	0	0	3837689	0	0	0	0	0	0	0	0	0	0	0	0	0	0	0	0	0
392.866	9200324	0	4079264	7289832	6459712	4099197	4045974	3171666	5206209	4583836	7628180	5128432	5130852	0	3984632	3556381	7192515	6760355	2758564	7340858	6535214	5298674	3332406	8151579	0	0	2867860	0	3408494	0	3518693	6609659	3626891	3811365	3339632	3511473	3100412	0	3324752	5102924	3392436	3475147	0	4193813	3204209	3231994	3852427	0	4263893
392.878	15497927	3627428	4548259	9597933	8194372	5272705	5283994	4761430	4153541	7727520	13704600	9896180	11504232	4935006	6180092	5623841	8046535	13463464	3311527	9943871	9093170	6588919	4857146	12556831	3419579	0	3786904	3396314	4374131	2961866	5931241	8954623	4690831	3910184	3366260	2850997	7778048	0	4941141	5902160	4640696	4559567	6165976	5683737	5035637	3956990	0	0	7353817
392.903	11684556	0	3443369	6344695	7008589	6987912	4725923	4372318	6543566	7020970	10886562	15339774	6186610	0	19029252	4304938	14954448	5305268	0	7127882	15142970	4995587	3662146	17877546	4031937	0	2988704	3078371	3787389	3456083	5865714	2945801	4423578	3964975	0	3696830	5358345	0	4656479	4092761	4523967	2957016	3564511	3829282	4632701	3265285	0	0	3569120
392.909	0	0	3371691	6722554	6238544	3560586	3568293	2795360	3210960	4655532	12086693	12579072	5132916	4094824	13114631	4095020	17838034	6404023	3480496	4591436	11874364	4165126	5183812	19135020	4013507	0	3754147	2952933	3494528	4017365	3748596	6305548	3914652	3004721	3665277	3650752	3440395	0	2756449	4330332	3497921	3388122	3181537	3965476	2989183	3640582	0	0	3823074
393.052	0	0	0	5653556	0	0	0	0	3645696	4235746	6223326	5222712	7241387	0	5457208	0	4823046	4766711	0	3061130	4607082	0	0	7760489	0	0	0	0	0	0	2886952	0	0	0	0	0	3159869	0	2857370	0	0	0	0	0	2804400	0	0	0	0
393.278	3440407	0	0	3613839	4281816	0	0	0	4384075	0	5574201	0	0	0	3274117	3916461	0	6996060	0	0	0	0	0	6861511	0	0	4697376	0	0	10167123	0	2797472	4613171	3922072	0	3313473	0	0	4250100	0	0	3814229	4856404	3217323	9062141	0	0	0	6499928
394.747	0	8865321	8835217	18693860	22060022	14760625	12258073	14363065	16078652	17529954	55255172	77894600	18206000	6014930	99381112	6417071	92271200	5354223	10149278	10550890	65475208	16480594	8124325	82500896	10646421	3127463	7265047	9338234	10290558	9659723	9931660	3604976	10387088	7356973	7242654	9571142	10195351	6813853	9118787	9040360	8886746	7123266	5582874	6878403	9064689	10257161	14584558	4881634	6634534
394.763	9759794	0	0	5495530	7093245	3394230	3878687	3432382	5849921	5631080	7516300	6902737	3693878	0	8214400	2951348	0	4302582	3153314	4757617	7090831	4722010	0	10489128	3087258	0	4119325	0	3550597	0	3571602	0	3948182	3140145	0	0	0	0	4054089	3985390	3679199	4581191	3534878	0	3746039	3328782	5326580	0	3680299
394.792	14339128	4311608	3292317	6006518	6642695	5576383	3408681	4798919	3935051	5530739	6516887	9257948	4005185	0	10502025	4180670	5737073	7406338	3627945	5806717	5661336	4252007	3927987	12500276	3491745	0	0	4085130	3661713	3140954	4514716	0	3296930	0	0	2841430	4679079	0	3442773	3514872	3276263	3695953	3657767	3641555	4355329	3719958	0	0	0
394.795	16100408	0	0	3724535	0	0	0	0	4699980	0	0	0	2824002	0	0	0	0	4107012	0	2982527	0	0	0	0	0	0	0	0	0	0	0	3160580	0	0	0	0	0	0	0	2913785	0	2813778	0	0	0	0	3147006	0	0
394.812	4226108	0	0	3741438	3347471	0	0	0	0	0	3564703	4446180	2959689	0	6201232	4098758	5229176	3784460	0	0	0	0	0	5274941	0	0	0	0	0	0	0	0	0	0	0	0	0	0	2818141	0	0	0	2768430	0	0	0	3272451	0	0
394.83	14617663	3624518	3649703	5485317	7416853	10990282	6187830	3805652	7843672	5428354	8757414	7367659	2978127	0	7149462	3329228	0	6931220	0	6536846	7035557	3328377	0	9022788	3130795	0	2754356	2795416	4411809	2835815	7134122	0	2839218	0	0	0	5812661	0	2905189	0	0	2948446	0	0	4760846	4940577	0	0	0
394.833	0	3297863	0	0	0	0	0	0	0	0	0	0	0	4368367	0	0	0	6031125	0	0	0	0	0	0	0	0	0	0	0	0	0	0	0	0	0	0	0	0	0	0	0	0	0	0	0	0	0	0	0
394.841	16321601	0	0	3090186	3506201	0	0	0	4445020	0	3198123	0	2903892	0	4554650	0	9175682	3072793	0	3853971	3949224	0	0	6292808	0	0	0	0	0	0	0	2783254	0	0	0	0	0	0	0	3311113	0	2822497	0	0	0	0	0	0	0
394.859	0	0	0	0	0	0	0	0	0	0	3434674	0	3114331	0	0	0	3495561	5716769	0	0	0	0	0	6298960	0	0	0	0	0	0	0	3356190	0	0	0	0	0	0	0	0	0	0	0	0	0	0	0	0	0
394.906	0	0	0	3900196	3350577	2891489	0	0	0	0	8431813	7488520	2801004	0	8413104	0	10582681	4569910	0	0	8106685	0	0	11443554	2757566	0	0	0	0	0	0	3659313	0	0	0	0	0	0	0	0	0	0	2799690	0	0	2888502	0	0	0
394.972	0	0	0	0	0	0	0	0	0	0	3440863	0	0	0	0	0	3838641	4670291	0	0	0	0	0	5836157	0	0	0	0	0	0	0	6659659	0	0	0	0	0	0	0	0	0	0	3347039	0	0	0	0	0	3255404
395.096	2913391	0	2918125	4206449	4844663	6120218	4473745	3196458	3034035	4809959	13201681	16041042	5810613	0	21041136	0	15577820	4120459	0	4006659	15713017	3872244	3314713	20905390	3742702	0	0	0	3072530	0	4257802	0	0	0	0	0	5486612	0	2824912	0	0	0	2802309	0	4008296	3049067	0	0	3501203
395.244	3278986	0	0	0	0	0	0	0	0	0	0	0	0	0	0	0	0	5121997	0	0	0	0	0	3109354	0	0	0	0	0	0	0	0	0	0	0	0	0	0	0	0	0	0	3368626	2905976	0	0	0	0	0
395.389	0	0	0	7016424	3039459	0	7869429	0	5645335	3875158	10772870	4397252	5073445	0	13172819	0	18596676	7701519	0	0	6034263	4166268	0	60595748	2986040	0	0	0	0	0	0	3469044	5603227	4320989	0	0	4390524	0	0	3584714	0	5911065	0	5879213	0	0	3091390	0	0
396.744	0	5801176	5580445	13029900	15605462	10366215	9293252	9425978	9212393	11964252	38757280	55596752	13279272	3694696	71103000	4047211	65975580	3114607	7021483	7240159	46175496	11496690	6009405	59236412	7401869	0	4059597	7360579	7479506	6154748	6770267	0	6142421	5108814	5096938	6647306	6167649	3289243	6668146	6427808	6386711	5375967	3927165	4184476	5652373	7718197	10786163	3013443	4026002
396.789	22298006	5909735	5171880	8327711	9221862	7371028	6544852	6021193	6579705	7544685	11047859	12928738	6647866	3230839	15299112	6282618	6880557	11904642	4339638	7977459	8838421	6966535	3807819	17842252	4986264	0	3872732	4128338	5073125	4142091	6382187	0	4534760	4032602	3675638	3880473	5710961	0	5212036	4376752	4217892	4010478	5567115	4174764	6033316	4372801	0	0	3594912
396.792	21081494	0	0	3325472	0	0	0	0	4229114	0	2834356	0	2922555	0	0	0	2992430	4628100	2911415	3444213	0	0	0	3976270	0	0	0	0	0	0	3249772	3146538	0	0	0	0	0	0	0	3365553	0	0	0	0	0	0	3952002	0	2762401
396.809	6010266	0	0	0	2833134	0	0	0	0	0	5036988	5224171	0	0	9212463	3095426	5410100	3604108	3120060	2849277	4883739	2771217	0	7522389	0	0	0	0	0	0	2806387	0	0	0	0	0	0	0	3537804	0	0	0	0	0	0	0	3200904	0	0
396.827	9635228	0	0	0	4782837	5943584	0	0	4025862	0	5155779	4584178	2784840	0	4318774	0	0	3598996	0	4257285	3748129	0	0	5462108	0	0	0	0	0	0	3622521	0	0	0	0	0	3929215	0	0	0	0	0	0	0	0	0	0	0	0
396.83	0	3169525	0	0	0	0	0	0	0	0	3084228	0	2747465	3608196	0	0	0	6701717	0	0	0	0	2884697	4183133	0	0	0	0	0	0	0	0	0	0	0	0	0	0	0	0	0	0	2955928	0	0	0	0	0	0
396.838	15232414	0	0	3800627	0	0	0	0	3200010	0	4782023	0	0	0	3330617	0	8701246	0	0	3010058	4180261	0	0	6918240	0	0	0	0	0	0	0	3434813	0	0	0	0	0	0	0	0	0	0	0	0	0	0	0	0	0
396.857	0	0	0	3376698	3670784	0	0	0	0	0	10990542	8163069	3744852	0	9435711	0	19256644	0	0	0	12457258	2789159	0	10289255	0	0	0	0	0	0	0	0	0	2828396	0	0	0	0	0	0	0	0	0	0	0	0	3374487	0	0
396.896	32345512	7522572	7992004	13808202	15236878	10849588	9969144	8483946	7862814	11397014	18289630	16197388	9779298	7585434	16335436	10335648	11433298	26142386	7023570	15647267	12821815	10794297	9636463	30859382	7284147	0	8152578	6915193	8411411	7621680	11859602	13136212	8557077	7970935	5612054	6862399	11986072	0	7593904	9850069	8424514	7459858	11401899	8287187	10822600	9995615	0	0	8319681
396.904	0	0	3151046	7680589	8466193	3266359	3497979	0	4479520	4244378	20042722	14186255	6145126	0	15884879	0	34403668	0	2971604	4885031	20538682	5360957	0	18788474	0	0	4255237	3520635	3347735	3576883	0	4689239	3546649	3598457	3441176	0	0	2788547	3418035	4963544	0	0	0	3319766	2827723	2922849	4587943	0	4627140
396.92	0	0	0	4185684	3354391	0	0	0	0	0	5355496	4862742	3227756	0	4716117	0	5789019	4363966	0	2853422	4571455	0	0	6535296	0	0	0	0	0	0	0	0	0	0	0	0	0	0	0	0	0	2807834	0	0	2929616	0	0	0	0
397.166	0	0	0	3453111	2998129	0	5473877	0	6632059	2832382	5056585	0	2970313	0	6195878	0	0	5432620	0	0	0	0	0	13218015	3035126	0	0	0	0	0	0	0	2856584	3409600	0	0	3007737	0	0	0	0	7005292	3458814	3353653	0	0	0	0	0
397.227	0	3629693	3935003	14787279	18173832	4402583	7423594	0	11473552	4048918	8062050	0	3763424	0	8440506	0	3140037	17794888	4393000	6757048	0	5340628	0	11448567	3024389	0	4336246	0	0	3460259	0	3183321	5541538	4670672	2836087	0	0	0	4781112	6068551	2931872	8207489	13134608	7961676	6222903	10290618	2830862	0	3018023
397.773	10305079	0	0	4455340	5197904	2908730	0	0	0	3439336	6292795	4439136	3704240	0	4413296	3037908	5203586	8241213	0	0	4480589	5031636	0	7580105	0	0	0	0	0	0	4220877	0	2764683	0	0	0	3439059	0	0	3506178	0	0	0	0	2847983	0	0	0	0
398.23	0	0	0	0	3824888	0	0	0	0	0	0	0	0	0	0	0	0	3598602	0	0	0	0	0	0	0	0	0	0	0	0	0	0	0	0	0	0	0	0	0	0	0	0	0	0	0	0	0	0	0
398.695	20356808	3773299	3950745	8138016	9533858	7450445	6608992	6390435	6525073	6367821	14427816	23419334	5780240	2919143	26506400	4447256	20006846	8602074	4211617	6751570	19765104	8347782	2939080	18268966	4077428	0	3204732	5189365	4237347	3997345	7379224	0	4786454	3216988	3039268	4396226	4453152	0	4536985	4498236	3768893	4239469	4017357	3123044	6186532	4815695	4167653	0	4034792
398.741	0	0	0	5106995	6867380	3981146	4174959	3670705	3241121	4714079	15242938	21404118	4300577	0	28243120	0	26138574	0	0	2845031	19031936	4233372	0	22848312	3275648	0	0	3188486	0	2912945	0	0	0	0	0	0	0	0	0	0	0	0	0	0	0	0	2921460	0	0
398.772	15818451	0	3732653	8189247	7301567	3128676	4183162	3805883	0	3967083	9522886	7555555	6432557	3316992	7455930	3678259	7313369	12192253	3379636	5746037	9631625	6377642	3629281	13189955	3218311	0	0	0	3998788	3355323	5761331	3551306	3128119	3177072	2980923	3102430	3686204	0	4098745	5230422	3202642	0	3426532	3582592	3150397	3498852	0	0	3394815
398.786	14065365	3636882	2932912	4778309	5808580	3227752	3881087	2837183	3791025	4380272	6545100	8645096	3075890	0	8950974	2884664	4078557	6924803	0	3799419	5281677	4790449	0	9255752	0	0	0	0	0	2771136	3093816	0	3039549	0	0	0	2945344	0	3196607	0	0	0	0	0	3437122	3167080	0	0	0
398.854	7190240	0	3270850	5666145	7045597	4084604	3075222	3245781	4197577	3959435	15247079	12671491	5048140	0	12973269	2825296	22173684	5444130	3241929	5871003	15681443	5555409	3056893	16462690	3075996	0	3138228	3266349	3573865	0	3577169	2970731	2996059	3759750	2888275	0	4220761	0	3973851	4565874	0	0	3731709	3403422	3565145	3659643	3429400	0	3511576
398.878	65908452	7460786	10810568	19604842	17388006	11104131	10070174	7676636	14826705	9271956	16615153	20240908	10478421	7983395	11601117	14131288	22190078	27626028	5812688	14017957	18065322	16343260	4984069	35455852	6681506	0	5267645	6136630	7916659	7865057	10236249	12508277	8186213	9024141	3323994	4885764	8363874	2993336	9564901	6269818	7857776	7747242	10839300	4262567	7493217	10282882	0	0	11562271
398.893	31428326	7251895	8269004	11699568	14782955	10080136	8361123	7591649	6485207	9269914	17000182	14314002	8885083	8208679	15213793	8949853	9633794	24971828	6992339	12975532	13744047	9332963	7836938	28910448	7649190	0	6061251	7017275	8135802	6038246	10830175	13186171	5987692	6724241	5132382	5313801	10651495	0	6732524	7755647	6101620	6150831	10466569	8081069	7157350	8656774	0	0	6595876
398.901	0	0	0	5304691	5216750	0	0	0	0	0	11831034	7875093	3424606	0	9376996	0	20719620	0	2834390	3769776	12289970	3045607	0	12645236	0	0	0	0	0	0	0	2914430	0	0	0	0	0	0	0	0	0	0	0	0	0	0	3167271	0	0
398.917	0	0	0	2795898	4167156	0	0	0	0	0	4363008	4867611	0	0	4501738	0	4235275	3686974	0	0	3753911	0	0	6542202	0	0	0	0	0	0	0	0	0	0	0	0	0	0	0	0	0	0	0	0	0	0	0	0	0
399.163	0	0	0	0	0	0	3810559	0	4227382	0	0	0	0	0	0	0	0	3776172	0	0	0	0	0	8637397	0	0	0	0	0	0	0	0	0	0	0	0	0	0	0	0	0	3560201	0	2755343	0	0	0	0	0
399.181	10792721	0	2769175	6862309	5990997	4469726	5445894	0	4916540	3394314	7712617	3452546	2878921	0	8144192	0	4629605	5520053	0	4372016	0	3920235	3320683	12256220	0	0	0	0	0	0	0	0	3091944	3589854	2964658	0	4712400	0	3112804	3922912	2906820	5805840	0	4595478	3730118	0	12603520	0	0
399.77	16047977	0	3132848	6309586	6250285	3729037	4001231	4218355	0	3713007	8921170	7320421	5241001	3502660	6995457	3310994	7893293	12508093	2992818	4030271	8589508	4916866	3672624	13706423	0	0	0	3317872	4222461	2990103	5546649	2990558	3388135	3640187	2922845	2904644	4288677	0	2844250	4986022	0	3330517	4058641	3081453	3276682	3407991	0	0	3955245
400.692	46870508	9039388	9617054	20105284	19420286	15923615	13896458	14031120	16514899	16532823	30771646	50977992	12250632	7500653	58734380	9808598	42678884	17898842	10488730	16689385	41581032	18396214	9240421	40314376	7820645	2886218	7623494	10855858	10002327	7195994	13396963	5441362	10700921	7037041	6823529	9497489	10971636	3721858	10073566	9857498	9392229	7596297	8029990	5861694	10389692	9777523	8070754	2742272	8984387
400.769	9906168	0	0	4813923	4059290	2896310	0	3582248	0	2856822	6441436	4929768	3000869	0	3930950	3017457	5027454	7261565	0	2871821	5159423	3594331	2931583	9061924	0	0	0	0	0	0	3282430	0	0	0	0	0	0	0	0	2754036	0	0	0	0	0	0	0	0	0
400.799	77754368	17431104	14550714	25757808	30082214	20832702	17378094	15098161	18632568	24012162	35719656	48094452	19056176	10980240	47331152	16253692	34192008	37989772	13210548	26564890	35248648	21480554	13299593	60892720	13357439	0	12319596	13051352	16981960	12094847	18244618	9283454	14276776	12264589	10271368	9952183	14950939	4643486	13704715	13830654	12785795	12345645	14468934	13361509	14409951	17295760	0	3329057	11947875
400.825	0	0	0	3249274	3676335	0	0	0	0	0	4172274	0	0	0	3373912	0	4905617	0	0	0	3824144	0	0	6657592	0	0	0	0	2774995	0	0	0	0	0	0	0	0	0	0	0	0	0	0	0	0	0	0	0	0
400.844	14249987	0	0	4099201	2798774	0	0	0	2938249	0	3580410	3572997	0	0	3555166	0	4215447	4455839	0	3275055	4722198	0	0	4781631	0	0	0	0	0	0	0	2951056	0	0	0	0	0	0	0	3088908	0	0	0	0	0	0	0	0	0
400.851	7467012	0	0	4833413	4981945	0	0	0	0	0	7852541	6290696	3101253	0	5896033	0	8835738	4441506	0	3365171	6322713	0	0	8932929	0	0	0	0	2913758	0	0	0	0	0	0	0	0	0	0	0	0	0	0	0	0	3502495	0	0	0
400.875	83439624	10979930	14071501	23427214	19346626	14643669	10994504	10768713	19406740	13264287	21727750	26426640	11882062	11834280	15275880	16474902	27663010	35081644	7415752	19102014	22051360	21644430	7327651	43165260	9193874	0	7243655	5971443	8978409	9895321	13679652	15755164	9855177	11011233	4578975	6173651	9927222	0	10927659	8043031	11268248	9738567	13133661	3788161	9588984	12351909	0	0	13330298
400.89	8749065	0	0	0	0	0	0	0	0	0	4219404	3380502	0	0	4202349	0	0	6659508	0	0	3396133	0	0	8062544	0	0	0	0	0	0	0	0	0	0	0	0	0	0	0	0	0	0	0	0	0	0	0	0	0
400.891	21237770	3328607	6202065	12687508	12461255	6470106	7289678	5163342	7648154	7800229	14854668	12246295	7798356	4505517	9250669	5980956	14064295	11673012	5305292	12400965	13195813	9661589	5600168	14849616	5219734	0	5753741	6315512	6760432	4211103	7638058	8611746	4800720	5875878	5399203	5893081	5308988	0	4864562	8634908	4931740	5146956	5797729	6832518	6061310	6066602	5628577	0	7133055
401.077	0	0	0	0	0	0	3916685	0	2880476	0	2877526	0	0	0	3087274	0	0	2977800	0	0	0	0	0	5977747	2834885	0	0	0	0	0	0	0	0	0	0	0	0	0	0	0	0	3956106	0	0	0	0	0	0	0
401.179	6737970	0	0	3930376	4736304	0	3375024	0	0	0	4327038	2925958	0	0	6191051	0	3412744	4363829	0	0	0	0	0	8191672	0	0	0	0	0	0	0	0	0	0	0	0	0	0	0	0	0	3217836	0	3888623	0	0	8220412	0	0
401.769	0	0	0	5536245	5263880	3137247	3538041	0	3840211	2804478	6777702	4094570	3965346	2759879	2865289	2944081	3172301	0	0	3831518	3565369	4625975	0	6518667	0	0	0	0	0	0	3722595	3114245	2803793	0	0	2865430	0	0	0	3435326	3107212	2771570	0	0	0	0	3058103	0	3353221
401.914	6731926	0	0	2910255	0	0	0	0	0	0	0	0	0	0	0	0	0	3925887	0	0	0	0	0	2875326	0	0	0	0	0	0	0	0	0	0	0	0	3127217	0	0	0	0	0	0	0	0	0	3387365	0	0
402.689	46297340	9860290	9838753	17812326	19306328	16864240	14085555	13210485	14287389	16255081	30387408	49127372	12488961	5456365	55540144	8940948	42073344	17912026	10057098	14703758	39935064	17213422	7598597	39209168	8012628	3617791	7006744	9656426	9564953	7084054	13199020	4776569	9350120	7642754	6638763	7967332	10128588	3732600	9935148	9624684	8411782	8690598	8405369	6588439	9997134	9728917	8338650	0	8491415
402.732	0	10929360	12552364	15567735	15910760	8086525	12873153	11699074	3981868	9672826	17747170	5885918	15624465	9547258	4768191	9385379	5190925	11993326	10601877	9333922	6935655	13101059	9767443	17467614	6082398	0	8353319	6537337	10431277	9833509	12338875	5107338	11054075	8769165	8176824	8068724	7613660	0	10553662	11914362	9166482	8407988	9484678	7048231	8149852	9431968	14546152	0	10254756
402.797	125890824	25578726	22599868	42118032	48719744	33731600	26889688	25033622	28070468	36042900	59387132	77504504	31283498	17720848	78952912	27211194	55590180	60961036	21724580	41221312	57629820	35608608	21111336	99985656	22512494	4312086	19068478	21891216	23806794	19306556	26998482	13601444	22780952	19011230	15203530	15808139	24909042	5975188	22774106	21091472	20333220	20440010	24877466	19551294	25025392	27880370	4681980	5662345	19319224
402.841	19026192	0	2833096	4048803	4678544	3655709	3158502	0	2949203	3058853	6067469	5508104	2908986	0	5011937	3258314	5803313	5237023	0	5187798	6014089	3251255	0	6527237	0	0	0	0	2849630	2883659	0	4142774	0	0	0	0	2915587	0	0	4133022	0	0	3190182	0	0	0	2955530	0	3318212
402.849	16785682	0	4381898	10804134	9967507	4850719	5137897	4436902	4791126	5169321	11955472	7706635	4557118	4098592	7111140	4347341	10439987	9558306	3178930	9891033	10411148	6940731	4534843	10828039	3171195	0	4826706	3865761	4481890	4491342	5691109	8604346	4919343	4275884	4181210	3178142	4003078	0	3666288	6964385	3396529	3813340	4331945	6239314	4511618	0	4089101	0	5977543
402.872	40349972	5928192	6460624	11674543	9582491	7482406	5258737	5964717	8192607	6207666	11210009	12599316	5272903	4939304	8034796	6823381	12451131	17117484	3286968	8920292	12082323	10539078	3289667	22227216	4242305	0	3536474	3083434	4024172	3957846	6735597	7654083	4278329	5594802	0	3900071	4249871	0	5792122	4094120	4781752	4145124	6050224	2936410	4766602	6039495	0	0	6787534
402.888	22761750	3095813	6284500	12954549	13473697	5968939	7529975	5376946	8023652	7700664	14888223	11776026	8491340	5808684	10131952	6394330	13143360	12865844	6017468	13769963	14285976	9048141	5616200	18098452	4892549	0	4968032	5365935	6081396	4835420	6875891	8831689	6192192	6457014	5224677	4292269	6378773	0	5576577	8411309	4905660	5595113	5813685	7345248	4779407	6251467	5220633	0	7413202
403.766	0	3604015	4555190	9272597	8698081	4714799	6388513	5025980	6690721	5640724	11161208	6898029	7991963	3829571	6267656	3620623	5983842	6390461	4511380	7317130	6860203	7047666	3673968	11332165	3131485	0	3221408	3675615	4489475	5640592	5294124	3450924	4843975	3831709	3128802	3577836	4283990	0	5280503	5136842	4132777	3663119	4305593	4598177	3526830	4003002	4553262	0	3860182
403.812	0	0	0	4625704	3745010	0	0	0	0	0	5399178	3544447	0	0	3306263	0	4436593	0	0	3550880	3887546	0	0	5072469	0	0	0	0	0	0	2882108	0	0	0	0	0	0	0	0	2754521	0	0	0	0	0	0	0	0	0
403.911	7438746	0	0	3926351	0	0	0	0	0	3569230	0	0	3066578	0	0	0	0	5542654	0	0	0	2795575	0	3763831	0	0	0	0	0	0	0	0	0	0	0	0	0	0	0	0	0	0	0	0	0	0	4375131	0	0
404.686	23179770	5381990	5304995	9012869	11323953	8988223	8167514	7362002	7846126	8772482	17194978	27124432	6519801	3470439	29916204	5325907	23256974	10585177	4700533	8493119	20979402	7914411	4685992	21252992	3673408	0	3232498	6109980	5501608	3795669	6513011	0	5671778	4374671	3732203	4043581	6754216	0	5489793	5576435	4557984	5344835	4560840	5160689	4879321	5858740	4537167	0	4827110
404.729	0	22306676	23284398	34016916	32688704	16324172	26587240	25439710	8938749	22256530	35885044	11526880	32013322	18835572	8926265	17610850	9521052	24794220	21188480	20197460	12381912	29244352	19072182	38366092	13024587	3933626	17824002	13294379	19637946	19462884	22137218	11974064	20578166	17397914	15331063	16357708	16861112	2975607	20968596	23615232	19485868	17794640	19622868	14894848	14661095	18546112	27301724	2937053	19586034
404.748	237662720	46165884	57068212	102985376	108489288	64869968	70525040	57531876	70456584	73522072	122580984	106685160	70016016	55064696	98303040	62576744	99450784	159315056	53849988	106881120	111566560	92412872	62297276	134949776	41260368	10799550	51153160	54106928	51934916	46508780	62462344	55500216	54333308	53876896	42774268	47139156	48830400	15153787	57955484	73148168	49640624	54826584	56925148	50452232	46202348	51752388	63682400	11374819	67771384
404.793	66318856	0	0	23588528	26552920	0	0	0	0	0	33157132	42361592	16284706	0	44825676	0	33750960	32896138	0	0	32464620	18725854	0	56699812	0	0	0	0	0	0	0	0	0	0	0	0	0	0	0	0	0	0	0	0	0	0	0	0	0
404.794	178418176	29634442	43469504	90009264	91581016	55465568	55337088	45587956	66655508	61758380	118321160	119038712	58678308	30832776	116882512	42481784	146177968	86242440	42610576	89743472	134242032	73096160	41071820	133737376	34846044	8079816	38594840	38615872	48191192	37169916	49879448	45817292	43093908	39245996	35540748	35752292	38770640	15489671	44487856	59631380	41497788	40130152	38427624	43194136	43351548	38333904	43743088	10135793	52075524
404.841	93843984	10870682	17263306	43413188	43272808	23217774	23289998	19715584	26862886	23911360	48476192	40362764	24267828	12822680	40197212	18274442	41549760	40916128	17377178	41566344	46292732	34536436	16356572	60566452	13813094	0	15980843	16427857	19121902	15051531	24553898	21196254	17723304	19024056	13399832	13601141	16779232	5287571	20518084	29935396	14959817	16942710	15322102	18233130	17513996	14380510	17796992	3455232	22662162
404.846	14516750	0	4221644	9735876	8430187	5013103	5427345	3593730	5327144	4496322	11509792	0	5497910	0	8279135	3920011	0	9299105	3488668	8773771	10807037	7740408	3261662	12004277	3711336	0	3863853	3234259	4416241	3846413	4902316	7974368	3227562	4183225	3189017	3743095	4359139	0	3817670	7570214	3253963	3675768	3563511	5281579	4164621	2822112	3677057	0	5616661
404.859	0	0	0	0	0	2750066	0	0	0	0	0	0	2940987	0	5895267	0	0	0	0	0	0	0	0	6544314	0	0	0	0	0	0	0	0	0	0	0	0	0	0	0	0	0	0	0	0	0	0	14573445	0	0
404.885	7141907	0	0	4479700	4520570	0	0	0	2953526	0	4892719	0	3722309	0	3277931	0	4431823	4310194	0	4847774	4435721	0	0	0	0	0	0	0	0	0	0	0	0	0	0	0	0	0	0	2754866	0	0	0	0	0	0	3003277	0	0
404.924	0	0	0	0	0	0	0	0	0	0	0	3752747	0	0	3627127	0	0	4059332	0	0	0	0	0	7232464	0	0	0	0	0	0	3150280	0	0	0	0	0	0	0	0	0	0	0	0	0	0	0	0	0	0
405.737	2965626	0	0	4958248	4675504	0	2862015	3242765	0	0	3805565	3851364	4070793	0	4258167	0	0	0	2958453	3256884	4756500	3707301	0	5372640	0	0	0	0	3003530	0	2821865	0	0	0	0	0	0	0	0	3643458	0	0	0	0	0	0	0	0	0
405.763	0	0	3634103	6828082	5876666	3051646	4396488	3023637	3723893	4383024	6740360	5094510	4067731	0	3783039	0	3359979	4085307	2987131	4862529	5225500	5480881	0	7656681	2788938	0	0	0	0	0	3036402	0	3556678	3517865	3042337	0	0	0	0	4107338	2981823	2834859	0	0	0	2910937	3947168	0	2898209
405.78	8424064	0	0	3151929	0	0	0	0	0	3075383	3307918	3363956	0	0	3442052	0	0	5328451	0	0	0	0	0	5797102	0	0	0	0	0	0	0	0	0	0	0	0	0	0	0	0	0	0	0	0	0	0	0	0	0
406.683	6931179	0	0	2765216	3838217	4280462	0	0	3256261	0	6329072	10599888	0	0	10526367	0	8649235	3957718	0	2775034	7350588	0	0	7517721	0	0	0	0	0	0	0	0	0	0	0	0	0	0	0	0	0	0	0	0	0	0	0	0	0
406.726	0	17797654	18996398	28758450	27299096	13133978	23970574	22990900	8118229	19001010	29807360	11138528	27361026	14758633	7376556	15387423	7088673	20740074	17580388	17277966	10271049	24559490	16602971	33066534	12384055	0	15260644	12541399	15145555	16051621	18381896	9842900	17228538	15256229	13750581	13511721	12391063	2902120	17631216	19519866	14231231	14567661	15326751	12939737	11833451	16568286	24689100	2801477	16064059
406.731	4229873	2919960	3322031	3260851	3174683	0	3421968	0	3285974	0	0	2818530	0	2863850	0	2939681	0	4151276	3286374	3798033	0	3004292	3214173	2874920	2827064	0	3435494	0	0	0	0	0	0	3377830	2781495	3160107	2972313	0	0	4061564	2852545	3500271	0	3399131	0	2806751	3818958	0	3335740
406.745	478573312	101241376	127061168	217936320	230452512	132208800	145384208	118677560	149280736	156753600	261976848	229205472	148758288	114711280	210599600	133323560	205750816	347502592	112546152	231695376	234250576	201482128	126900064	285978144	85399352	22127470	105860072	111205856	112613976	97439144	131062864	110747864	115233536	109140648	90919224	97799216	104110752	31073388	120117240	155675008	107943624	111991024	122838568	106060256	94183536	106942432	132831696	21904202	138567232
406.791	311587584	50623020	73731264	168948176	175402288	95967408	99394344	80158792	123688944	109600464	220885792	217343488	109469464	58243836	216891072	76225336	263488048	160299008	74092920	161408048	252076384	133783456	73881456	249671232	62379848	14351224	65932284	68247024	81730160	65555900	91954272	77226224	74142488	73767608	59715912	60574784	70884016	24833144	79108104	109472144	69261008	71129344	67477040	71096816	71835776	67882992	75733472	19585882	91381328
406.838	122024704	14203452	23018698	59716060	59862336	29866172	32375604	28966998	36124668	34635488	65254188	54011404	36699948	17414924	54410960	25668422	57705028	58505244	23585152	56910916	62579052	47349688	23472002	83734088	18229074	3799938	20659214	21270014	26081928	20757966	33815664	29081858	25113388	22637250	17953110	19242066	23669440	6915204	26646560	39086496	21980894	22133012	21171776	23538178	24801424	20848636	26565104	5532520	32407132
406.987	5411599	0	0	3179033	3054712	0	0	0	0	3564315	5213031	5092933	2902885	0	5553918	0	3315316	7690334	0	2872460	3765659	0	0	10579580	0	0	0	0	0	0	0	0	0	0	0	0	4115192	0	0	0	0	0	3282539	0	2972863	0	0	0	0
407.734	0	0	0	3602242	4166280	0	0	0	0	0	4565132	0	3153025	0	0	0	0	0	0	0	2842244	3141992	0	5134190	0	0	0	0	0	0	0	0	0	0	0	0	0	0	0	0	0	0	0	0	0	0	0	0	0
407.795	6470509	0	0	3339098	4246174	0	0	0	0	2929761	4779171	4262779	2975896	0	4572152	0	5073781	3664327	0	4113938	4969111	2805125	0	5252994	0	0	0	0	0	0	0	0	0	0	0	0	0	0	0	2810570	0	0	0	0	0	0	0	0	0
407.842	5055346	0	0	0	0	0	0	0	0	0	3531957	3161997	0	0	0	0	0	2837467	0	2790952	2963110	0	0	3955601	0	0	0	0	0	0	0	0	0	0	0	0	0	0	0	0	0	0	0	0	0	0	0	0	0
408.723	0	7493815	8926895	12338378	11898864	0	9184689	10717828	0	9927128	10810894	3918048	13115897	6900057	0	8152540	3343515	9038692	8133447	7962578	0	11017030	8634884	13201579	5397795	0	6194893	4498558	6143475	7404649	8392460	0	8420997	6288559	5955442	5959434	5396858	0	7073615	9241579	6491343	7330698	6977637	5693618	5612264	8212988	11177018	0	6901888
408.728	3273688	3351736	3136176	0	3872754	0	0	0	0	0	0	0	3577339	0	0	2764253	0	4242279	0	3401684	0	3988296	2883077	0	0	0	0	2820223	0	0	0	0	0	0	0	0	0	0	2848593	0	0	0	0	0	0	0	0	0	0
408.735	0	0	0	5007567	6416372	0	0	0	0	4281821	6379027	8296676	3602430	0	12280091	0	7945374	2889578	0	3947480	8573885	0	0	0	0	0	0	0	0	0	0	0	0	0	0	0	0	0	0	0	0	0	0	0	0	0	0	0	0
408.742	363492320	85562560	107302576	188445904	196177904	110222064	123332024	102392456	127818424	132997600	204043792	179988704	129753600	96230752	162300192	114712032	159777952	286161760	98816840	198076384	186672064	177333072	104880648	221294768	72620328	17835292	84790992	92135552	93298168	78647408	110976784	93053952	97441424	93232304	77222776	80908048	85351808	27367002	105765720	129756144	91642064	92674960	102195304	86514872	85238512	92328448	113859648	17706418	120414344
408.763	10564572	4707524	4633273	9176281	8159230	6127348	5372351	6456976	3762879	5513704	9637406	11536622	7995913	3706213	12230947	3807722	8627367	11109238	5164880	6748133	10021830	6525785	4160017	15634615	3237165	0	4163292	3480715	4818438	4503671	5397274	0	4385432	3789497	0	2976024	3757449	0	4535136	3512823	4339930	3670935	3567729	0	3788021	3804679	0	0	4315276
408.774	0	0	0	0	0	0	0	0	0	0	0	0	2944525	0	0	0	0	7095163	2849619	0	0	0	0	0	0	0	0	0	2873867	0	0	0	0	0	0	0	0	0	0	3563002	0	0	3773556	0	0	0	2763849	0	0
408.788	191919072	34198732	50564800	119731424	121794568	67574520	69871048	59286168	85842632	77505008	143029792	140208384	79929872	40787308	135921968	53304820	163742896	110001024	53465944	113993712	161506256	94298984	49658396	157528256	42940724	9682214	44945124	46694548	55500304	47526016	64626468	54076432	52934308	49102016	40735620	41217824	50175380	16875110	56826732	77048832	48650464	48438176	47882360	50994380	50553596	46404108	54393932	12467648	64315540
408.828	25244644	20178138	16355018	22164724	21565462	15059719	20428244	18449060	9083607	20124162	20600376	16984328	22708770	20847994	19341624	16891392	16348347	53656468	17277792	18372612	17093594	20824952	22190632	41480396	13084989	3438383	14792436	14323873	19033636	15339662	20713266	13501472	17389238	15260874	12809104	12846896	21003682	4104304	17800060	16976908	16832746	14760877	22687876	13010137	18490122	16658968	2967130	0	14166174
408.835	58160100	7156957	12220108	31577334	31887384	16296713	16592343	15282853	18741978	18375174	31372858	28043530	20116004	9297276	25682234	13870595	27976894	28277654	13200225	31213576	29844444	24830844	11459114	40480976	9599295	0	11900663	10696867	12742183	11133073	17182516	13868067	13616825	12793036	10048402	9987891	12117412	3562098	13831040	20130830	10832109	11738032	10801286	12960987	12710667	10738202	12719196	3278286	16838816
408.847	40727524	5693665	10622671	23606522	17526812	12753676	10474971	9517737	13388510	19808778	30627390	28338446	26788392	8789375	22405438	10788359	20407490	24247196	5025636	23304206	22373344	13841282	6875694	31535314	5950786	0	4373243	6572199	8494637	5899413	10975032	9735208	8259262	4700368	4593557	5693240	11804072	0	9044869	9202705	8311024	5333428	8001673	8584415	9501455	9087517	0	0	12128420
408.859	4733927	0	0	0	0	0	0	0	4240098	0	2802244	4413716	4960814	0	0	0	3121349	0	0	0	0	0	0	5113046	0	0	0	0	0	0	0	0	0	0	0	0	0	0	0	0	0	0	0	0	0	0	0	0	0
408.948	11445233	0	4988649	10130723	8147010	3198762	4124157	2953927	5003011	5406259	11097702	5208374	5313103	4093855	4836701	3687979	9649377	10968008	3295101	9748543	8717312	6224819	3882065	8642802	3083611	0	5091105	3302602	3542620	3449017	3294556	18375760	3964652	5500138	3657650	0	3664334	0	4481969	8088624	3486986	3483606	4354215	5131525	4578095	2881081	4046976	0	6664386
408.984	3345397	0	0	0	2915407	0	0	0	0	0	0	3416387	0	0	2889063	0	0	4853721	0	0	0	0	0	5865726	0	0	0	0	0	0	0	0	0	0	0	0	0	0	0	0	0	0	0	0	0	0	0	0	0
409.127	0	0	0	2940778	0	0	4947514	0	3691333	0	3797676	0	0	0	3151251	0	0	5045272	0	0	0	0	0	6009131	0	0	0	0	0	0	0	0	0	0	0	0	0	0	0	0	0	6575121	0	3409734	0	0	0	0	0
409.761	3491917	0	0	4147812	4728170	0	3151631	0	0	4039549	5887908	5744237	4148100	0	5515862	0	5183968	6832434	2782272	3377609	6407422	3679548	0	7676402	0	0	0	0	2853848	0	2855036	0	3395680	0	3163291	0	0	0	0	4138283	0	0	0	0	0	0	0	0	0
410.732	9516219	0	0	8568804	11084491	5309752	4106325	4421842	11484563	7820552	10158367	15027169	6570230	3099593	19944318	3737755	13121294	5118690	3965737	7893921	14505518	5209874	0	16286496	4935443	0	4084160	0	5310879	0	5109715	0	4164125	0	2756017	0	3696741	0	5006007	0	3799775	6870571	4140715	0	4983649	3742749	5055143	0	0
410.739	141358272	38704988	47468724	82819048	85242576	49372472	54356056	44025044	56376724	57369868	85784864	74591200	56501496	44531660	67814272	49897628	67110672	119242472	42652972	83831720	78505520	74622744	50199732	91140896	32398100	8744650	40358340	41780004	44032420	35975988	46973396	40085276	44161568	42491580	33539506	37327348	37912680	12236871	43859644	55307860	39516896	44932652	45097644	38666128	36210020	41989152	51412648	8340502	52470472
410.76	9065662	4386659	3861690	6302703	7283413	5062976	4855903	4851930	2851230	5428499	6969642	9333740	7380224	4331474	8534919	4386981	6692630	8933102	4941104	4428719	8144439	5465887	3241149	11432744	2914074	0	2873290	3293996	4805036	3100476	4960733	0	3977770	0	0	3056125	3373167	0	4295363	3489372	3644134	3755572	3720371	0	3127657	3818532	0	0	3096270
410.771	0	0	0	0	0	0	0	3054302	0	0	0	0	0	2998229	0	0	0	4788979	0	0	0	0	0	0	0	0	0	0	0	0	0	0	0	0	0	0	0	0	0	3290719	0	0	3017399	0	0	0	0	0	0
410.781	0	0	0	0	0	0	0	0	0	0	0	0	0	0	0	0	0	5764856	0	0	0	0	0	0	0	0	0	0	0	0	0	0	0	0	0	0	0	0	0	0	0	0	0	0	0	0	0	0	0
410.786	60912832	13018988	18649280	39983096	40219360	22363464	22583400	18011362	30965160	27067678	45070644	44821492	27223306	13754330	41993104	17195182	52676384	35774200	18306358	37129148	50112064	31180588	18455750	49034032	14746400	3202772	16679380	15145780	18973112	15563589	21578214	18405168	18143798	17870538	13645248	14578182	17879160	6308947	19312334	22896228	17160940	17575484	14848699	17350562	17454450	15729707	19111606	5280805	22151892
410.825	37926084	36927352	28201164	37402632	36000492	26922324	34818164	32220398	17325494	35980588	34781508	27577348	40379672	36069352	31261594	29974716	25577258	91651848	30479680	31337422	28231244	36644672	39582932	68318016	22862634	6802140	25862626	26018626	31629770	24556372	36676084	24479552	32209480	27131604	23049676	23798294	35856520	6265948	31735520	28032624	28355320	25402954	41525960	21712816	31266174	28267574	5601987	4877361	25371360
410.828	5205190	0	3056844	7042058	7877358	0	0	0	0	0	10907973	12860422	5274394	0	15578011	0	16447275	0	0	4961232	10634828	4878145	0	19088190	0	0	0	0	0	0	0	0	0	0	0	0	0	0	0	0	0	0	0	0	0	0	3250884	0	0
410.832	12534983	0	0	7305227	7385840	3198037	3745911	2938608	4265401	4328752	6633799	5703688	5338396	0	6046621	3526846	5957421	6270734	3129409	7494610	5688910	5744451	4220118	9216830	0	0	0	3886916	3404238	0	3588087	3036994	3060300	0	2889165	3511832	0	0	3849955	5306994	3038457	2855500	3134152	0	4039040	0	3288773	0	4055778
410.844	37270728	6856575	11131088	23386128	18666228	13122905	12216443	10843379	14624189	19920180	29800778	25922572	26297632	8586220	20235168	12210370	17897264	23854868	5770564	23165912	22480466	13653832	8373466	30511938	7633711	0	6078954	7366472	8833491	8059738	11596283	9871175	9232977	6972121	5175761	6015516	13729934	0	9418472	8732277	8469244	7751248	8035020	10061751	11629956	9278523	0	0	11877094
410.856	4321482	0	0	0	0	0	0	0	5441985	0	0	3700753	5589285	0	3109796	0	4055860	0	0	0	0	0	0	5286726	0	0	0	0	0	0	3077631	0	0	0	0	0	0	0	0	0	0	0	0	0	0	0	0	0	0
410.891	25679054	17581966	15786204	22698018	22278916	16850278	19167370	17249536	12436942	21210440	26630494	23596062	23156018	18497530	24568750	16498898	21456702	52641576	16170319	19860462	22423136	22484830	19594474	46035792	12940090	4269802	13697532	15074136	17797610	13411178	21709324	15300441	16722534	14950117	10978782	12763693	21987488	4138092	17272572	17854084	15325960	14511711	20239066	13201352	18503058	14529608	3152088	3880005	15012595
410.945	3609811	0	0	4213816	3090201	0	0	0	0	0	4266355	0	0	0	0	0	4201296	4014912	0	4020233	3508849	0	0	3408737	0	0	0	0	0	0	0	6259568	0	0	0	0	0	0	0	3544724	0	0	0	0	0	0	0	0	0
411.124	0	0	0	0	0	0	0	0	2767396	0	3332536	0	0	0	0	0	0	3093392	0	0	0	0	0	3643288	0	0	0	0	0	0	0	0	0	0	0	0	0	0	0	0	0	3858094	0	0	0	0	0	0	0
411.143	4107498	0	0	10432645	8854368	4251057	11817183	0	9283115	4573615	9163199	3142782	4290450	2767945	8555515	0	3996557	13143960	0	7961705	3627695	6202329	0	20870046	5356409	0	4545115	3192748	0	0	0	5371838	5180122	5579559	2891302	3631755	5892350	0	4299626	4370128	2971978	11034292	5286690	7655460	3495393	0	6176485	0	2838332
411.19	0	0	0	4206744	3984241	0	4114671	0	3289660	0	4280786	0	0	0	3563529	0	0	5108653	0	3435648	0	0	0	8315820	0	0	0	0	0	0	0	0	0	0	0	0	0	0	0	0	0	4374212	0	0	0	0	3329331	0	0
411.746	6194478	0	0	0	0	0	0	0	0	0	3809963	5529957	0	0	7144626	0	2953286	0	0	0	3453804	0	0	6036566	0	0	0	0	0	0	0	0	0	0	0	0	0	0	0	0	0	0	0	0	0	0	0	0	0
411.828	0	0	0	0	0	0	0	0	0	0	0	0	0	0	0	0	0	3611848	0	0	0	0	0	3516527	0	0	0	0	0	0	0	0	0	0	0	0	0	0	0	0	0	0	0	0	0	0	0	0	0
411.845	4987193	0	0	3427738	2911328	0	0	0	0	3655374	3995346	4034955	3217565	0	0	0	0	3922127	0	3327423	2843531	0	0	3307636	0	0	0	0	0	0	0	0	0	0	0	0	0	0	0	0	0	0	0	0	0	0	0	0	0
412.729	6606238	3051000	0	6066933	8529314	3985284	4451058	4431641	7921780	5387320	7676971	10145500	4354029	0	13616603	0	9359731	3758678	2762505	5980015	10018976	4805337	0	10440063	3040513	0	3181748	0	3397961	0	3750037	0	3037621	0	2932716	0	2856781	0	3638812	0	0	3320519	2856171	0	4240333	3025468	3430156	0	3666181
412.736	32478622	10439162	12399287	21826296	22570404	13385605	14228212	12695322	15450231	15562810	21576750	18247390	15529968	13144629	16946652	12698454	16353653	30679642	11460363	23261042	20277410	19499740	12463971	21566850	8758531	0	10382518	12711360	11887948	9623034	13077655	10521144	12869048	11653320	9692141	9843933	9499471	3866161	12644894	15442096	10880235	10365129	12248300	10744424	9574351	10016317	13089038	2936952	14296327
412.744	6210976	0	0	3818235	3821991	0	0	0	0	3118142	3723313	6260450	2949107	0	7749088	0	3420535	3824221	0	3434870	4389029	3315936	0	6952324	0	0	0	0	0	0	0	0	0	0	0	0	0	0	0	0	0	0	0	0	0	0	0	0	0
412.761	36287904	4266498	3093182	9290497	6417837	4432781	5605117	5018402	12368000	4724805	6069303	3960552	5543929	3428925	4605412	5227359	6041980	7930469	5288209	11169662	5062827	7805672	5075820	8201609	3120905	0	3819712	3318217	3713368	4047363	6194336	4803138	3501507	3828943	3067893	3140838	3780953	0	4964906	7094456	4325618	5354706	3982580	4202097	3891159	3669060	7125270	0	4995343
412.768	0	0	0	0	0	0	0	0	0	0	0	0	0	0	0	0	0	4028008	0	0	0	0	0	0	0	0	0	0	0	0	0	0	0	0	0	0	0	0	0	0	0	0	0	0	0	0	0	0	0
412.778	0	4461064	3464899	3755784	3257780	0	3453699	3016487	0	3147852	4009022	3980015	4340736	4867651	3217386	3224421	3411330	11858540	3970837	0	2980528	4393713	4915058	6503822	0	0	2969799	2966991	3074401	2992650	0	4501065	3368908	3962067	0	0	3265375	0	0	3197629	3150583	3795159	4416761	0	2887645	3078217	0	0	0
412.783	7939492	2924042	2991812	7467786	7261621	3837843	4014852	3696424	5292168	3645517	7611456	7814897	4981762	0	6452715	3309414	9486723	6378094	2912022	6266761	9437361	5712627	2960244	6964624	3539214	0	2964680	0	0	2884107	4449448	3896907	3290573	3216084	0	0	3755873	0	3482675	3902655	0	3492057	3204346	0	3363806	0	0	0	4053269
412.79	0	0	0	0	0	0	0	0	0	0	0	0	0	0	0	0	0	4982385	0	0	0	0	0	0	0	0	0	0	0	0	0	0	0	0	0	0	0	0	0	0	0	0	0	0	0	0	0	0	0
412.822	21927336	24959510	20415182	26696474	25081284	17811358	25344786	21993268	11366551	22624350	22281296	19312384	27830288	25485904	20108790	20755316	16259471	64406144	21591840	22208412	20388030	24357638	26984322	40449436	16923928	5647496	19207382	18023902	23164276	18069018	24564918	17074778	21605856	18321630	15697926	16209149	26788720	4373062	23396932	20201674	19639554	17314022	28337414	16646792	21530602	22099540	3094057	3078802	18969888
412.825	5698985	0	5479119	9358107	10151365	0	5811986	0	4906136	6796383	16190544	19906306	8680466	0	22136312	4848501	20347280	12489345	0	6071197	15960255	6280967	5386115	26170780	0	0	0	0	0	0	5313719	5848668	5374433	5776608	0	0	0	3083847	0	5319884	0	0	0	0	5070827	0	5092650	0	0
412.841	10454443	3922461	4684499	8553249	6144459	5187493	4257560	4189497	5892254	7068773	8346711	9072391	9799704	2766678	6880765	3667834	6519189	8856200	0	8499109	7809220	5192463	3103624	9627041	3074333	0	0	3353060	3343742	2936864	3747004	0	2933736	2851044	0	0	4755319	0	4043340	3703504	0	2868460	3660043	3561103	3703792	3987034	0	0	3605798
412.888	34067888	24046124	21402334	35232564	32994780	23453618	25512742	25454406	15538351	29460600	35667048	29003544	33040426	25989732	33310218	22786954	26667426	73138848	21772080	28897212	33147090	29403942	28196760	56948144	19688744	5415062	20325616	20280818	24012180	18634288	29693132	21465716	21933566	20246768	17315864	17016086	29598600	6345302	24175200	23122142	20835604	18747644	27514136	17044128	25049086	20084326	3852605	3472550	19510578
412.891	18261424	9664046	14109408	23350068	19146204	9957299	15096616	10187591	6017200	13772922	19950698	12472090	19658794	18027110	11122187	14091148	13830564	50545308	13283120	20635582	15190227	17214246	19300248	33109424	11279657	3704983	13939953	11668980	14386581	14046770	14935246	31763062	14851583	16666865	11968538	10411287	16626569	4639319	15180386	18903262	13810964	12566781	20296984	15962785	15443967	13416039	3723070	3241127	16074036
413.14	2981325	0	0	6905750	6432311	3071996	8930171	0	7960844	3086048	6569163	0	3083401	0	6258262	2903010	3790320	9751308	0	6916151	2977058	4380576	0	12682746	3302759	0	2756432	3664455	0	0	0	3590873	3679858	4654386	0	0	3694566	0	0	3062569	0	8362320	3846496	4305659	0	0	4678026	0	0
413.743	6051347	0	0	2927746	3062547	0	0	0	0	0	2960823	4095071	0	0	6518539	0	2919078	3546134	0	0	4113887	2761923	0	5056174	0	0	0	0	0	0	2815995	0	0	0	0	0	0	0	0	0	0	0	0	0	0	0	0	0	0
413.748	0	0	0	5768324	4851476	0	3710534	0	0	4547034	4224441	0	3708785	0	0	0	0	3691544	3801086	4156768	0	4294854	4059328	5150384	0	0	0	0	3641129	0	0	0	3167115	3005906	0	3261015	0	0	0	3536351	3805684	0	0	3382744	0	4149073	4219972	0	2896427
413.754	7196180	0	0	3865734	3572502	0	0	2897474	0	0	4192699	4166755	3142003	0	4479759	0	0	4853787	0	3162979	2977251	2773193	0	3770033	0	0	0	0	0	0	0	0	0	0	0	0	0	0	0	2899424	0	0	0	0	0	0	0	0	0
413.774	0	0	0	0	0	0	0	0	0	2807780	4106691	3583083	0	0	4120340	0	5317295	0	0	0	5411305	3704018	0	5263031	0	0	0	0	0	0	0	0	0	0	0	0	0	0	0	0	0	0	0	0	0	0	0	0	0
413.821	0	0	0	3531937	0	0	0	0	0	0	4720085	6015101	0	0	7436067	0	8735421	0	0	0	7193080	0	0	8142533	0	0	0	0	0	0	0	0	0	0	0	0	0	0	0	0	0	0	0	0	0	0	0	0	0
413.891	0	0	0	2847932	0	0	0	0	0	0	0	0	0	0	0	0	0	4460632	0	0	2989582	0	0	4041434	0	0	0	0	0	0	0	0	0	0	0	0	0	0	0	0	0	0	0	0	0	0	0	0	0
413.925	2828840	0	0	3339465	4530005	0	0	0	0	2753570	3391998	3071141	0	0	4394818	0	0	0	0	3947958	0	0	0	3577572	0	0	0	0	0	0	0	0	0	0	0	0	0	0	0	3222035	0	0	0	0	3147069	0	0	0	0
414.733	3158662	0	0	0	0	0	0	0	0	0	0	0	0	0	0	0	0	3598794	0	0	0	0	0	0	0	0	0	0	0	0	0	0	0	0	0	0	0	0	0	0	0	0	0	0	0	0	0	0	0
414.752	8384136	0	0	4520461	5101698	0	0	2798947	0	3501943	3706689	3939808	0	0	3751993	0	0	5512659	0	3135306	3078941	3479211	0	5629912	0	0	0	0	0	0	0	0	0	0	0	0	0	0	0	0	0	0	0	0	0	0	0	0	0
414.758	63518344	7883936	7093443	14585359	11659396	9019864	9483670	7711076	23438178	8747897	9060163	7606754	9356016	6767781	5902394	8156692	7812055	13444565	9347314	15901517	7555871	12140206	9120285	13424601	5276409	0	5399480	4824159	6764805	7387338	10651488	7408986	7489886	7172827	6756912	6234065	6895171	0	9223566	11639561	5967613	11441005	7888688	7269704	6528571	8018021	11406200	0	6594381
414.775	0	0	0	0	0	0	0	0	0	0	0	0	0	0	4286527	0	0	7677405	0	0	0	0	0	5724126	0	0	0	0	0	0	0	0	0	0	0	0	0	0	0	0	0	0	0	0	0	0	0	0	0
414.776	0	4950182	8660167	15351318	15677579	8759774	8396188	7508330	10838888	10283905	31752010	29495784	12552951	5553323	32614464	4765211	42945500	5336542	5702902	11289430	33598244	12807863	6887972	28391390	7464702	0	7354303	7352421	8591629	7598289	6664039	6249825	7029095	7002848	6820405	6040536	6489674	4529187	7697814	7236367	7952129	6675316	4768565	8011086	5724737	8439913	13335421	3693796	7075667
414.819	7298704	8610996	6871251	8594983	7227546	6878698	8519082	8073590	4309880	8553362	5764955	6146553	9089800	8957112	6547533	7345706	0	19588592	7013633	7080811	5781298	7571148	10545714	12302315	5996297	0	7264208	5880948	7172386	6697184	9058166	5586290	8470907	7469803	6507073	6114280	9483866	0	7796137	7568156	7393037	6316930	9197377	4894046	7479886	7010421	0	0	5752671
414.823	3856016	4156597	6741204	13368872	15194268	6710763	7658924	4952439	10914681	10509204	32866140	31429114	12352265	0	34760780	3671595	57412588	2991602	5830914	8897389	38267700	11077326	5113396	30414828	7782154	0	6035409	5924981	6525220	8093921	5316472	5039476	5248381	7211756	5352002	6379498	5373532	5326894	5219754	7990045	5848846	4460420	4102466	6122847	5312079	6271094	9134988	2886898	5904224
414.87	0	0	0	3917371	3565741	0	0	0	0	0	6866799	5653005	0	0	5591132	0	10738681	0	0	2832260	7097154	2812132	0	7088122	0	0	0	0	0	0	0	0	0	0	0	0	0	0	0	0	0	0	0	0	0	0	0	0	0
414.885	17135256	11904202	12244196	15732288	15870130	11811325	14155200	12470665	8833936	14351277	17014644	14168594	16612128	12373196	14796896	12281408	12999677	34678284	12359952	13398923	15117127	15228651	14864969	26474494	8932121	3627586	10057704	9851017	12523840	9243895	14233485	10526092	11450777	11713276	8886868	8536064	14906995	2816573	12012997	12653359	11659037	10525592	14550868	9186677	13085281	11546759	0	0	10342258
414.888	16889496	10285259	14675172	21745218	19593396	10359294	15564225	11188618	7392146	15670191	20406134	10682899	20957986	20038862	11851873	15783489	13302782	47547920	13773073	22053772	15240008	20029164	21328458	30308352	12506906	3217986	15806442	12951690	17439042	13682936	16676750	33246604	17133978	18080510	11645524	11874306	18019956	3941438	16496070	19247920	14782238	12792729	22353748	17007990	15667810	14624904	3989919	2807558	17688434
414.953	0	3626209	4399862	5191259	4961483	4035090	4808151	0	0	4075466	7450511	4248108	6719291	6688994	4655220	4339288	6497298	11314731	4160801	5120941	5765981	3542797	6416993	9291794	4037418	0	4217859	3497120	4003169	4637968	4745126	8873383	4228537	5189391	3813991	3347994	5207693	0	4519395	4724547	4434736	3797935	5386088	4486542	4955766	3843226	0	0	4152197
415.034	8617641	4262140	5166347	12015227	7014633	5467690	5668338	5084596	6263752	9028587	13524911	9499211	19815258	6540539	7706765	5022324	7175210	16504399	0	9169876	8151926	5819188	3881597	14260266	4367166	0	3917858	2794170	4128647	3867948	6655938	8054215	5104095	3460900	0	2976313	9686699	0	4231686	3933019	4036421	3844042	6052735	5743020	7844495	4566704	0	0	5194653
415.093	0	0	0	3551378	3200766	0	4547077	0	3591133	0	0	0	0	0	3328158	0	0	0	0	0	0	0	0	4203579	0	0	0	0	0	0	0	0	0	0	0	0	0	0	0	0	0	4066270	0	0	0	0	0	0	0
415.745	0	7138794	6578627	10334096	9193963	4355834	7589597	6845057	0	7001361	6187205	3002201	7130215	5411285	3222367	5505898	0	7524231	6329824	7855407	3994711	8159371	7271283	9885944	4848624	0	5218610	4353445	6613718	5933609	6766781	3939039	6841128	5880799	5738826	4605251	4365237	0	6223675	6978603	5342719	5655736	6408266	5184174	5692262	5356914	7962788	0	7417961
415.751	6393599	0	0	4594578	4132846	0	0	0	0	0	3623111	3467612	0	0	3604833	0	0	4069258	0	2844978	3507288	4136078	0	4061434	0	0	0	0	0	0	0	0	0	0	0	0	0	0	0	0	0	0	0	0	0	0	0	0	0
415.922	2875155	0	0	0	4370988	0	0	0	0	0	3276042	0	0	0	4283796	0	0	0	0	3079558	0	0	0	0	0	0	0	0	0	0	0	0	0	0	0	0	0	0	0	3615839	0	0	0	0	2866076	0	0	0	0
416.749	0	0	0	3686678	3547481	0	0	0	0	0	0	3725527	0	0	3158664	0	0	3142976	0	0	3143573	3297904	0	3253786	0	0	0	0	0	0	0	0	0	0	0	0	0	0	0	0	0	0	0	0	0	0	0	0	0
416.755	41105272	4749116	3668682	10920216	6650715	4313123	6339627	5362597	14407234	5197490	6197839	4070617	5770727	5046028	3902090	6187207	4571688	8126786	5546710	10936092	4376982	9292402	5327057	8866331	3761388	0	4374708	3197168	4548785	5493649	6615584	5001325	4871419	5239018	3470443	4025022	4897072	0	4990192	6384978	4269320	5959178	5111146	4287516	4489366	3702407	7548375	0	4800908
416.773	7972731	9946946	15201999	28074272	28810082	15604776	15986737	13974442	20047432	21262010	55362136	51295456	25816558	10059538	56199824	9885901	72306224	13756746	12915418	21841702	54668700	24302204	12633303	52607520	14221553	0	13712059	13138678	13401274	14916503	12913191	9392244	12731652	13321455	12094576	14211781	13183286	7067144	13273336	14042455	13367564	10628624	11999599	13168675	10904731	13941388	21020124	4258622	14330257
416.812	6487936	0	0	3197743	4566896	5426228	0	0	3946583	0	4050533	3660015	0	0	3302043	0	0	4673883	0	4555576	0	0	0	3693100	0	0	0	0	0	0	0	0	0	0	0	0	3364165	0	0	0	0	0	0	0	0	0	0	0	0
416.82	0	5139282	8965851	18460978	19618674	9739318	9898048	8958903	13567578	13082317	42238568	43447536	14888448	5179169	48630428	5339358	76435000	3607903	7733989	11704124	52702636	14529170	7218408	43088432	9894141	0	8078029	8782597	7740624	9689000	7597624	7837830	7519514	9620731	6717565	7768791	6688072	5078547	7299341	9629028	8188185	7124512	6390140	8935476	6971562	7572121	13577706	4285260	7562655
416.882	3685257	0	0	3683658	3565450	0	3544148	3173321	0	0	3306113	3137801	3971607	0	0	0	0	6730106	0	0	3122623	3410607	3389693	5642816	0	0	2835685	0	3256557	0	3049549	0	0	0	0	0	3166559	0	0	3540342	0	0	4334990	0	3270844	0	0	0	0
416.885	6489993	4264808	5405420	6893899	6302603	3891785	5078102	2968010	0	5426920	6398594	4110602	7224856	5738292	4432560	4376820	4878927	15378811	4888309	7980892	5398976	6202033	6357246	10752577	5078285	0	4158182	5436187	5933295	4867007	4223054	11395231	5598520	6285581	4835472	4904687	6410592	0	4633897	6185335	5035306	5274166	7281039	4495435	5763261	3574443	0	0	4953522
416.95	0	0	3226365	3127652	3691426	0	3203179	0	0	0	5192347	0	4874801	4209993	3136195	0	2829922	6627736	0	3192700	3819988	3873488	4532501	5937748	3332381	0	2897663	0	0	3080150	2920037	6172857	0	0	3399843	3135240	3088761	0	0	2776970	2865467	0	3716513	2894435	2759376	0	0	0	2929092
417.078	38778784	17203112	19474206	29114774	27565008	22332546	27177108	17841154	14997177	27963192	30909134	26441044	33893984	21620592	31402728	20367670	22777480	57641424	17857316	27809722	27053564	26022670	25818434	53557880	21721406	3285526	15842096	16558938	20962634	18234372	27437714	23826668	18396562	18355520	15604935	17787704	33712552	3908178	22387068	18040240	17379676	14034550	26716614	19011730	27487478	16800480	0	3880857	17779176
417.09	0	0	0	0	3212246	0	4124825	0	4132542	0	2810066	0	0	0	0	0	0	3313109	0	0	0	0	0	4796027	0	0	0	0	0	0	0	0	0	0	0	0	0	0	0	0	0	3808890	0	0	0	0	0	0	0
417.742	0	4847751	5162956	6394519	7081155	3612997	4898672	5443777	0	4891723	5060561	0	6348638	5380156	0	4679195	0	6312690	4872134	6914302	3067600	6243406	6098472	7940917	3540452	0	3699759	3864627	4915842	4163824	4297596	3477999	4894405	3645936	3845509	4370482	4311714	0	3273372	5214831	5512715	3474260	4911746	3834242	4010940	4561814	5831425	0	5000872
417.793	0	0	0	2991787	3087574	0	0	0	0	0	2981861	0	0	0	0	0	0	4326152	0	0	0	0	0	3814211	0	0	0	0	0	0	0	0	0	0	0	0	0	0	0	0	0	0	0	0	0	0	0	0	0
417.828	15161343	8601763	4390883	15008441	17210594	5453150	10631564	7972058	8990670	14282863	18985970	12646000	12468094	5814359	27790278	2969145	14188387	6035224	9098203	17774888	11476715	12700791	10214982	11795277	4666874	0	6808657	10560591	7786154	0	6930331	0	9875181	4563463	7300510	7400530	11244226	0	9605825	14255752	3146018	10114929	3375771	8364449	11572694	4542894	4189723	0	8125121
418.081	4661280	0	3054629	4045595	3157311	3001769	3440095	0	3231787	3071192	4010069	3697360	4804575	3308709	4675600	2968208	0	6765446	0	3273123	3205948	3726577	3214494	6497173	0	0	2859698	0	0	0	4013043	0	3626850	0	0	0	4288289	0	3433262	3048657	2802276	0	3490530	0	3681825	0	0	0	0
418.112	6279204	0	0	3658534	8844618	3659186	0	0	3589174	0	4013153	4126428	2833386	0	9030680	3045019	4528054	2877331	0	5900722	3797829	0	0	7220126	0	0	2758845	0	0	0	0	3179136	3060592	0	0	0	0	0	3454268	0	2963052	3956688	2809067	2911240	0	0	0	0	0
418.763	24017016	4550109	5258968	7918626	8140344	5274225	6802111	4719078	5982501	5962227	7437664	7940051	6217953	5044599	5577943	5146490	6537331	11123887	4239552	9439983	7559189	7243321	5537676	8596565	3485926	0	5085624	3654015	4222562	5073499	5864676	4311934	3704990	5114625	4004522	4707763	4584481	0	6073429	5574548	5007128	4723882	5864356	4394740	3769067	5302447	5445685	0	6474703
418.77	11921529	7275487	12314842	20153380	21290554	12553843	11977409	9209320	14133544	14934518	39331172	37484500	17998052	8536441	40406232	7809917	50057332	12418226	9454786	16636658	39620632	17299004	8560526	38108248	9839335	3021184	8721850	10165634	9799781	10303070	9344230	6945665	9877665	9494274	7821996	9444789	9868324	4492778	8946776	10368918	9739034	8853676	9296806	10005238	9082605	10925233	13342775	3454355	8694737
418.791	5941372	0	2902240	6501421	6663746	3351161	3534024	3925486	3330352	3544575	7605611	7727069	5918956	0	9080031	3330948	8118395	8121531	2937031	4428541	7608350	4419142	3218326	11394141	0	0	2981827	0	5287023	3231333	3918061	4217737	2773163	3066632	0	3526077	0	0	3485281	2865949	3039007	0	3142060	3934974	0	3319991	3027518	0	3502039
418.81	8452222	0	0	6165556	5899849	5174911	3883726	3412468	4794679	4571655	6182259	6854628	3541235	0	6348005	3688330	7143552	5711043	3421388	6007558	6942756	4785743	3940252	7054434	3009265	0	2772682	2783631	3399800	0	3630324	3057552	3430580	3888909	0	0	3013683	0	3824745	3412898	0	3477690	3379121	3126021	0	0	3278915	0	3368412
418.812	0	0	0	0	0	0	0	0	0	0	0	0	0	4195206	0	0	0	6382788	0	0	0	0	0	0	0	0	0	0	0	0	0	0	0	0	0	0	0	0	0	0	0	0	3644338	0	0	0	0	0	0
418.817	0	0	4287719	8684599	8576587	4552321	4130000	4188662	6947129	6963722	21321078	20510694	6689014	0	22236390	0	38137988	0	3081421	5401353	24121382	7642707	2958239	21265508	3989235	0	4080077	3513745	3169403	5050990	4398326	2772883	3134647	4643599	3463865	4223431	3700790	0	3101548	3804068	4213542	3581116	2977203	3754759	2841339	3860158	6488133	0	3931103
418.857	12429444	5078524	5099761	10445894	10479193	6807180	5843677	5409281	5955912	8065562	10255749	11806710	8767749	3557780	12643570	5058458	10580110	10669272	6470871	9364252	8898611	8281702	5789613	18623598	4413693	0	4730332	4138398	6111374	4769404	5838084	3614627	4645065	4813594	3399877	3987926	6127685	0	5586045	5548975	4184369	4849865	6685631	4974358	5971718	5360841	4140113	0	4583402
419.075	12159137	5020741	6648106	8195227	9199273	6981324	7967525	5381696	5195160	8612469	10200538	9080904	9709912	7092695	9559346	5219301	6688973	16653622	5963021	8801158	9191544	7149263	7321593	17751212	7822133	0	5128752	5195237	6258932	5494474	8324433	6769656	5991727	5079892	4758276	5746216	9675926	0	7623899	6641646	4168554	4237586	7882748	5850981	7958343	5173509	0	0	4911145
419.735	0	8473377	10344920	22144408	21634970	12062606	14504956	12498685	19131018	15643527	23865052	15739202	17740370	6982306	12443122	9051335	11907467	10214997	9751983	15568071	14283083	20322314	8005855	22658404	9184219	0	8329006	7185083	10291753	9891764	11677241	4460792	10216032	9084932	7263169	9695009	8682894	0	11474423	10717353	8377369	8795631	8772791	8807507	8931336	9745852	10735961	0	9395432
419.786	0	0	0	0	0	0	0	0	0	0	3037424	3216725	2886246	0	0	0	3154330	4145771	0	0	3615068	2854947	0	3206003	0	0	0	0	0	0	0	0	0	0	0	0	0	0	0	0	0	0	0	0	0	0	0	0	0
419.79	0	0	0	3230126	3816878	0	0	0	0	0	3472114	0	3129959	0	3353090	0	3592603	4820589	0	0	3699037	0	0	4340084	0	0	0	0	0	0	0	0	0	0	0	0	0	0	0	0	0	0	0	0	0	0	0	0	0
419.825	23460102	11363136	6871536	21783996	27066298	8034217	14591001	11269912	14813867	22627246	30131968	19487076	17842804	8618686	41635340	4782310	23220644	8523388	13501894	28515570	18600296	18065462	15563007	19889534	4913139	0	8611665	16821976	11940436	0	10110553	0	13224586	5813277	10131418	12285763	15560112	3343592	13995550	22390978	5910577	13810189	7568593	12422260	17684514	7493077	6454645	0	11812098
419.855	7446794	3259210	3186168	5293511	3371974	5424050	3689507	3536672	4512438	5372858	5664524	4985200	2974848	0	6936085	0	4714926	4773514	2960333	5675265	3853682	5443653	0	4121990	0	0	0	3191522	3257954	2931679	0	3141927	2938520	0	0	2955086	4425148	0	4078635	3816652	0	0	3073241	0	2783275	3677661	3047806	0	0
420.703	0	0	3083992	3066637	3206396	0	3179575	0	0	3093787	4382808	0	3080641	0	0	0	0	3223544	0	0	0	3043290	0	3128945	0	0	0	0	2770926	0	3050382	0	0	0	2825431	2858127	0	0	3109783	0	0	0	3100105	0	0	3128008	3903100	0	0
420.721	20879746	7263340	7766749	12068628	10789122	6996144	8914237	7350297	9186291	8183075	12159071	9786038	8301513	7883730	10186512	8613400	8733349	17702912	6577828	11828901	11420296	11774435	7453241	11734646	4697303	0	6881450	7118841	6937591	6148371	6860692	7591542	6980648	6801678	5592284	6218902	7104258	0	6651807	7819713	6622494	7828281	8299982	6804919	5826855	6846158	7270018	0	8556037
420.76	44366216	8318073	10242791	13805347	15642896	10035387	11064649	8372260	11697153	11347251	13371502	11221701	10191831	9227230	11165467	9807397	11293360	19529746	7279278	16543416	12018324	14780917	9988678	14814848	7517408	0	7452857	8773638	8584201	6266145	9306018	9717381	8780858	9124120	7668967	8622244	7995152	0	9793455	10961356	7032105	9435974	11247065	7296453	7577906	8523480	10242701	0	9750032
420.768	16308617	3958908	5747434	9086758	8640787	6523070	6813004	5363751	8881156	7132471	11741297	10726088	6702042	3637217	11337501	5744168	11727538	10047509	4560560	9293500	12358295	8538617	4667977	10915459	4685539	0	5349564	5662729	6237197	6013220	6307749	6508169	5692478	6156571	4757738	5941415	6520595	3294667	5682099	8722894	5258539	5600073	5983708	6088136	5713205	5510875	4616848	0	5778963
420.785	6029707	0	0	3469101	2814233	0	0	0	0	0	4373624	0	2958304	0	0	0	0	5063708	0	0	3902108	0	0	3842695	0	0	0	0	0	0	0	0	0	0	0	0	0	0	0	0	0	0	0	0	0	0	0	0	0
420.788	0	0	2953967	0	0	0	0	0	0	0	3044985	2979536	3137506	0	4210468	0	3646136	4323358	0	0	3804830	0	0	5488264	0	0	0	0	0	0	0	0	0	0	0	0	0	0	0	0	0	0	0	0	0	0	0	0	0
420.807	13744526	3530889	4327156	9881397	8313122	6992073	6270297	4980786	7013394	6647111	9779328	10509015	5405673	3242477	9525033	5203509	12321469	8273958	4382394	9471694	10633891	7635468	4647511	11841165	4111596	0	4109515	3992597	4874271	4372273	4991922	4673176	4512848	5181733	3429621	4432054	4097314	0	5073860	6916569	4534581	5440342	2859238	4964822	4733248	4383461	4993691	0	5492254
420.854	16288149	6150297	5858048	10794823	10977587	8136919	6605160	6845503	7357475	9137498	12667027	14220008	10011643	4556795	15486774	6458949	12059339	11251770	6237893	11366117	11874994	9669154	5199463	23527066	5948664	0	4954333	5340196	6802485	5794114	7100355	4677290	6532198	5964082	5002498	4637896	6752051	0	6744024	5833190	5956930	5341030	7347700	5813735	5825869	7028466	5246633	0	5752364
421.732	0	15381950	18684906	35457176	35201652	20507096	23733892	21193020	32910692	27080392	39422444	24968244	28284232	12514570	23859252	17121136	19592132	15851957	16977824	27115660	22819790	33528772	12960667	41615244	14640600	3080186	14770736	13504830	17577422	16208505	21696760	9248764	17886714	15493663	12499454	14246419	14317693	0	20443470	20867804	14976555	16137355	14458603	14413604	13771338	15151079	19049392	0	16408362
421.783	4168219	0	0	4473003	3341958	0	0	0	0	0	2871807	3574855	3059035	0	0	0	0	4920779	0	0	2801630	3203037	0	4863898	0	0	0	0	0	0	2993418	0	0	0	0	0	0	0	0	0	0	0	0	0	0	0	0	0	0
421.823	15686177	6817245	3779586	12380346	14906005	5927411	7157410	7385430	8449412	11429614	16947726	10087509	9403754	4750630	23859278	2805647	13083613	5036508	7242679	14221497	10671082	9798640	8944570	10624932	4404720	0	4470355	8925531	7151096	0	5404951	0	8400421	3049016	5370393	6887990	8937631	0	6825334	12239606	2932292	7369898	3874565	7622469	9075300	4916224	3236811	0	7176005
421.844	0	0	0	0	2972317	0	0	0	0	0	0	0	0	0	0	0	0	0	0	2908355	0	0	0	0	0	0	0	0	0	0	0	0	0	0	0	0	0	0	0	3236604	0	0	0	2897740	0	0	0	0	0
421.852	10861093	4613607	4956170	6916294	5505696	6543868	4671147	5777758	8351120	8371963	9144858	10046561	4965749	3208495	10459222	3908505	9126886	5771753	3050431	8628423	7799796	7506942	4529093	10248109	0	0	3029598	4456805	4734470	3456676	4602146	0	4199987	3129408	3591713	3567169	4380843	0	5155203	4330239	4025932	3615923	3745550	3516751	5575277	3414536	4607956	0	4033870
[truncated: 1,642 more rows]
[truncated: 77 more columns]
