# Supplementary material for: Metabolomic investigations in cerebrospinal fluid of Parkinson's disease
Source: PLoS One. 2018 Dec 10;13(12):e0208752. doi: 10.1371/journal.pone.0208752 (PMC6287824; doi:10.1371/journal.pone.0208752)
Supplement: S2 Table — (XLS) [file pone.0208752.s002.xls]

## Sheet: Tabelle1
		Mean intensity		SD
No.	theoretical molecular ion formula	CTR	PD	CTR	PD	Alteration in PD	SEN	SPE	PPV	NPV
165	128.035	1.05199e+06	1.49973e+06	1.08459e+06	1.24514e+06	↑	0.484	0.711	0.349	0.812
143	134.061	16856.1	154788	165156	476330	↑	0.097	0.99	0.75	0.774
113	142.999	14984.4	146587	146816	448086	↑	0.097	0.99	0.75	0.774
83	144.114	15012.7	197046	147094	512008	↑	0.129	1	1	0.782
126	145.077	0	156497	0	479807	↑	0.097	1	1	0.776
150	162.093	15026.1	149445	147225	458004	↑	0.097	0.99	0.75	0.774
136	171.139	46931.6	238051	262935	631360	↑	0.129	0.99	0.8	0.78
147	180.973	254142	380297	625582	708205	↑	0.226	0.856	0.333	0.776
200	183.028	1.29091e+06	1.779e+06	1.0321e+06	1.07981e+06	↑	0.742	0.515	0.329	0.862
56	183.054	305133	49775.4	793892	272631	↓	-	-	-	0.758
59	185.057	148719	0	467014	0	↓	-	-	-	0.758
92	187.007	57375.8	533025	321784	1.00837e+06	↑	0.258	0.969	0.727	0.803
186	187.134	16669.7	175812	163329	540965	↑	0.097	1	1	0.776
105	191.056	630219	1.06793e+06	1.01672e+06	1.27699e+06	↑	0.419	0.825	0.433	0.816
153	197.004	161125	334132	507154	683433	↑	0.194	0.928	0.462	0.783
90	207.164	15435.6	156336	151237	478082	↑	0.097	1	1	0.776
44	209.067	1.31122e+06	805902	1.1321e+06	960082	↓	-	-	-	0.758
97	220.008	15508.9	153336	151956	468727	↑	0.097	1	1	0.776
124	226.039	0	151723	0	463839	↑	0.097	1	1	0.776
201	227	1.74083e+06	1.9514e+06	1.52079e+06	1.18367e+06	↑	0.742	0.443	0.299	0.843
50	229.069	489085	250843	920067	660348	↓	-	-	-	0.758
102	230.065	56044.6	246100	316269	640600	↑	0.129	0.979	0.667	0.779
93	232.002	15991.6	173120	156685	530923	↑	0.097	1	1	0.776
84	232.013	15771.3	215373	154527	560269	↑	0.129	1	1	0.782
236	232.997	362038	629051	784987	855966	↑	0.355	0.825	0.393	0.8
51	233.028	765568	553747	1.04753e+06	876551	↓	-	-	-	0.758
127	233.155	867061	1.22787e+06	1.05542e+06	1.17459e+06	↑	0.419	0.825	0.433	0.816
180	234.984	557142	784133	993777	1.00554e+06	↑	0.323	0.825	0.37	0.792
94	239.03	316541	519709	700891	824432	↑	0.29	0.856	0.391	0.79
145	243.06	486202	591361	888699	872994	↑	0.323	0.763	0.303	0.779
152	247.17	283465	628708	640654	860731	↑	0.355	0.856	0.44	0.806
129	251.129	0	180691	0	568754	↑	0.097	1	1	0.776
142	254.979	739199	1.27306e+06	998473	1.04615e+06	↑	0.548	0.784	0.447	0.844
134	259.013	409673	554081	813728	879022	↑	0.29	0.794	0.31	0.778
104	260.202	17795.2	165773	174357	506980	↑	0.097	0.99	0.75	0.774
174	264.149	16261.1	184408	159326	568861	↑	0.097	0.99	0.75	0.774
156	267.072	1.32191e+06	1.77883e+06	1.48002e+06	1.75277e+06	↑	0.548	0.66	0.34	0.821
222	273.059	394223	698040	792910	889169	↑	0.387	0.794	0.375	0.802
100	275.055	68826.8	223436	332537	581755	↑	0.129	0.979	0.667	0.779
115	277.081	17722.9	155221	173648	474794	↑	0.097	0.99	0.75	0.774
163	279.06	184519	493514	598700	937816	↑	0.226	0.928	0.5	0.789
30	281.055	1.65947e+06	1.22757e+06	1.54138e+06	1.39846e+06	↓	-	-	-	0.758
33	289.194	689152	256308	1.09271e+06	802741	↓	0.065	0.948	0.286	0.76
108	289.948	800623	947831	1.03016e+06	1.01026e+06	↑	0.355	0.784	0.344	0.792
148	291.945	575286	773818	894699	926050	↑	0.419	0.701	0.31	0.791
69	293.049	500821	248416	985628	652658	↓	-	-	-	0.758
87	296.87	0	160742	0	491500	↑	0.097	1	1	0.776
205	303.233	395109	914771	844393	1.49455e+06	↑	0.387	0.876	0.5	0.817
214	305.249	660526	862270	1.27586e+06	1.16693e+06	↑	0.387	0.763	0.343	0.796
16	310.903	3.70204e+06	2.73792e+06	2.97416e+06	3.00943e+06	↓	0.097	0.928	0.3	0.763
74	312.856	761336	546457	1.06887e+06	866967	↓	0.097	0.907	0.25	0.759
189	312.945	17614.6	169095	172588	519400	↑	0.097	0.99	0.75	0.774
139	316.241	637360	1.17463e+06	1.08926e+06	1.75349e+06	↑	0.258	0.938	0.571	0.798
101	320.885	414956	790186	856456	1.0326e+06	↑	0.387	0.804	0.387	0.804
232	321.018	460147	694156	840398	946136	↑	0.323	0.814	0.357	0.79
155	321.081	1.54509e+06	2.2326e+06	1.39663e+06	1.52085e+06	↑	0.71	0.515	0.319	0.847
79	325.852	831229	362431	1.82337e+06	985413	↓	0.129	0.887	0.267	0.761
49	326.917	507677	317563	887480	738331	↓	0.032	0.979	0.333	0.76
95	326.963	232419	385982	623866	715261	↑	0.226	0.887	0.389	0.782
132	330.221	22220.5	220036	217716	692796	↑	0.097	0.99	0.75	0.774
128	332.236	319518	1.67677e+06	1.78023e+06	4.59843e+06	↑	0.29	0.959	0.692	0.809
98	332.93	740909	1.33782e+06	1.05157e+06	1.1627e+06	↑	0.613	0.649	0.358	0.84
123	332.935	256781	578946	703291	925504	↑	0.29	0.897	0.474	0.798
167	334.885	195950	274744	669211	627457	↑	0.161	0.918	0.385	0.774
172	334.904	1.30565e+06	1.48009e+06	1.47529e+06	1.02708e+06	↑	0.71	0.515	0.319	0.847
242	337.206	8.42672e+06	9.22385e+06	9.73736e+06	8.81581e+06	↑	0.806	0.371	0.291	0.857
229	338.872	4.32577e+06	5.42333e+06	2.83319e+06	2.85526e+06	↑	0.581	0.701	0.383	0.84
66	338.946	829825	486685	1.54175e+06	1.10508e+06	↓	0.032	0.969	0.25	0.758
144	340.173	35387.9	235789	244005	615966	↑	0.129	0.979	0.667	0.779
206	340.914	359867	572474	839577	996909	↑	0.258	0.856	0.364	0.783
34	340.979	3.03868e+06	2.51224e+06	3.10477e+06	2.79777e+06	↓	0.452	0.691	0.318	0.798
178	342.823	790210	1.17826e+06	1.25277e+06	1.43481e+06	↑	0.355	0.876	0.478	0.81
39	342.893	1.25619e+06	739368	1.18438e+06	1.02057e+06	↓	-	-	-	0.758
183	344.135	720371	1.15993e+06	1.1298e+06	1.08148e+06	↑	0.484	0.742	0.375	0.818
166	346.216	73920.4	334210	724269	1.10912e+06	↑	0.097	0.99	0.75	0.774
8	347.048	1.77248e+06	1.12186e+06	1.50469e+06	1.52224e+06	↓	0.032	0.979	0.333	0.76
162	354.878	544487	1.35748e+06	1.21832e+06	1.89742e+06	↑	0.452	0.804	0.424	0.821
208	356.948	1.35494e+06	1.68715e+06	1.24575e+06	1.26345e+06	↑	0.613	0.557	0.306	0.818
159	358.919	203159	370487	604310	764857	↑	0.161	0.938	0.455	0.778
120	359.114	539014	807869	970059	1.15006e+06	↑	0.355	0.784	0.344	0.792
43	360.895	1.26117e+06	874166	1.04467e+06	1.04433e+06	↓	0.032	0.979	0.333	0.76
158	360.919	1.29984e+06	1.95467e+06	1.42508e+06	1.24678e+06	↑	0.71	0.567	0.344	0.859
185	361.135	2.2854e+06	3.18334e+06	1.78199e+06	2.19039e+06	↑	0.581	0.67	0.36	0.833
103	362.879	162697	558049	548883	967024	↑	0.226	0.959	0.636	0.795
137	362.917	621871	1.06828e+06	1.04672e+06	1.08097e+06	↑	0.516	0.742	0.39	0.828
196	364.226	186978	544730	1.832e+06	1.94469e+06	↑	0.097	0.99	0.75	0.774
67	368.883	1.73148e+06	1.42868e+06	1.45142e+06	1.37952e+06	↓	0.258	0.814	0.308	0.775
73	368.891	1.86142e+06	1.20981e+06	1.73631e+06	1.31815e+06	↓	-	-	-	0.758
76	369.135	3.3376e+06	2.74244e+06	3.68694e+06	2.76168e+06	↓	0.516	0.598	0.291	0.795
18	370.872	497700	189477	989285	580038	↓	-	-	-	0.758
169	370.945	188525	372883	607016	772385	↑	0.194	0.907	0.4	0.779
75	372.903	3.00639e+06	2.77247e+06	1.45047e+06	1.40033e+06	↓	0.613	0.485	0.275	0.797
89	373.198	0	180649	0	553692	↑	0.097	1	1	0.776
45	374.875	1.15895e+06	720234	1.44563e+06	1.08016e+06	↓	-	-	-	0.758
223	374.99	1.20226e+06	1.29119e+06	1.75041e+06	1.22765e+06	↑	0.452	0.722	0.341	0.805
38	378.825	2.22753e+06	1.13222e+06	3.66754e+06	2.17395e+06	↓	-	-	-	0.758
225	379.039	325842	561551	786048	993595	↑	0.226	0.897	0.412	0.784
131	379.946	578346	1.19099e+06	963106	1.30722e+06	↑	0.452	0.856	0.5	0.83
209	385.946	227447	460745	705567	863022	↑	0.226	0.897	0.412	0.784
212	392.885	1.17391e+06	1.59831e+06	1.24826e+06	1.28764e+06	↑	0.452	0.804	0.424	0.821
48	392.906	1.51899e+06	1.42738e+06	1.18142e+06	1.31004e+06	↓	0.258	0.825	0.32	0.777
135	392.993	96077.7	244944	415049	636787	↑	0.129	0.979	0.667	0.779
235	397.127	1.21845e+06	1.21438e+06	2.05705e+06	1.60013e+06	↓	0.452	0.66	0.298	0.79
52	398.875	1.10969e+06	645989	2.01842e+06	1.38606e+06	↓	-	-	-	0.758
216	399.863	563529	707910	1.17663e+06	1.05957e+06	↑	0.29	0.866	0.409	0.792
110	400.938	456639	651816	890639	951668	↑	0.323	0.825	0.37	0.792
187	401.904	48482.8	324151	337940	748843	↑	0.161	0.979	0.714	0.785
233	401.915	1.4696e+06	1.93494e+06	1.86649e+06	1.20795e+06	↑	0.806	0.526	0.352	0.895
243	405.001	780227	1.00012e+06	1.14939e+06	1.14165e+06	↑	0.452	0.67	0.304	0.793
230	408.922	209122	319788	715715	740534	↑	0.161	0.918	0.385	0.774
19	410.92	1.6412e+06	1.07103e+06	1.56715e+06	1.39603e+06	↓	0.032	0.969	0.25	0.758
116	411.907	307055	620146	756580	996171	↑	0.29	0.856	0.391	0.79
220	412.146	943262	1.21719e+06	1.46533e+06	1.32003e+06	↑	0.516	0.68	0.34	0.815
80	414.841	1.47363e+06	751151	1.77475e+06	1.10731e+06	↓	-	-	-	0.758
63	414.853	728298	475710	1.0918e+06	899081	↓	-	-	-	0.758
68	414.87	1.78907e+06	1.10751e+06	2.22011e+06	1.67601e+06	↓	-	-	-	0.758
226	415.922	1.38145e+06	2.15657e+06	1.45362e+06	1.61604e+06	↑	0.742	0.474	0.311	0.852
241	416.867	1.46752e+06	985730	2.20036e+06	1.70133e+06	↓	-	-	-	0.758
181	416.878	453628	678006	961137	1.12702e+06	↑	0.29	0.825	0.346	0.784
141	416.904	788997	1.05882e+06	1.14279e+06	1.23847e+06	↑	0.452	0.67	0.304	0.793
7	416.936	774293	433444	1.15207e+06	805832	↓	-	-	-	0.758
171	417.032	317187	731234	787915	1.00909e+06	↑	0.355	0.856	0.44	0.806
122	417.988	124100	380400	487223	778656	↑	0.194	0.959	0.6	0.788
3	418.81	4.2485e+06	3.54875e+06	1.83226e+06	2.03888e+06	↓	0.032	0.99	0.5	0.762
58	418.933	699058	503158	1.08866e+06	941323	↓	0.161	0.866	0.278	0.764
218	424.844	178104	345267	602584	795782	↑	0.161	0.938	0.455	0.778
36	425.029	1.12182e+06	525787	1.70617e+06	1.04054e+06	↓	-	-	-	0.758
219	426.907	1.54269e+06	2.14668e+06	1.63214e+06	1.74681e+06	↑	0.677	0.629	0.368	0.859
204	430.901	22726.9	205530	222677	629641	↑	0.097	0.99	0.75	0.774
161	432.87	644597	1.15812e+06	1.24605e+06	1.31332e+06	↑	0.419	0.845	0.464	0.82
227	435.907	454762	811615	962143	1.13474e+06	↑	0.355	0.814	0.379	0.798
234	440.868	2.32062e+06	2.84116e+06	2.27541e+06	2.0489e+06	↑	0.677	0.505	0.304	0.831
240	441.253	5.58268e+06	6.20144e+06	7.69811e+06	6.83296e+06	↑	0.871	0.258	0.273	0.862
221	442.865	762814	1.14802e+06	1.25686e+06	1.23727e+06	↑	0.484	0.732	0.366	0.816
190	442.902	1.5255e+06	2.10725e+06	1.64138e+06	1.10012e+06	↑	0.645	0.66	0.377	0.853
211	443.951	533208	787402	1.06364e+06	1.09309e+06	↑	0.355	0.794	0.355	0.794
175	448.847	1.15633e+06	2.03409e+06	1.43021e+06	1.42891e+06	↑	0.71	0.629	0.379	0.871
57	452.8	1.61724e+06	885171	1.75685e+06	1.15012e+06	↓	-	-	-	0.758
27	452.826	639582	71456.3	1.1576e+06	391382	↓	-	-	-	0.758
78	452.934	750597	497143	1.31232e+06	1.04763e+06	↓	0.065	0.959	0.333	0.762
213	456.917	268985	528557	778608	989211	↑	0.226	0.907	0.438	0.786
237	457.868	450730	730865	899990	1.0824e+06	↑	0.29	0.887	0.45	0.796
191	460.894	905062	1.08969e+06	1.22742e+06	1.15269e+06	↑	0.484	0.639	0.3	0.795
164	464.899	1.14943e+06	1.51844e+06	1.29087e+06	1.25333e+06	↑	0.581	0.649	0.346	0.829
238	466.308	861557	1.16367e+06	1.6583e+06	1.76287e+06	↑	0.387	0.784	0.364	0.8
81	466.834	250989	0	710014	0	↓	-	-	-	0.758
77	472.829	837716	509786	1.49109e+06	1.11057e+06	↓	-	-	-	0.758
118	473.881	565365	1.23129e+06	980324	1.35868e+06	↑	0.419	0.845	0.464	0.82
202	474.895	2.14625e+06	2.22608e+06	1.68882e+06	1.27868e+06	↑	0.742	0.474	0.311	0.852
96	474.991	236767	845924	667560	1.09259e+06	↑	0.387	0.887	0.522	0.819
199	476.906	2.61866e+06	3.27675e+06	1.4409e+06	1.31603e+06	↑	0.516	0.732	0.381	0.826
198	478.957	1.54798e+06	2.09217e+06	1.55941e+06	1.39265e+06	↑	0.645	0.66	0.377	0.853
114	480.908	154040	385086	561171	787299	↑	0.194	0.948	0.545	0.786
140	486.928	196476	403526	657032	834858	↑	0.194	0.918	0.429	0.781
149	499.826	830323	985620	1.29607e+06	1.20065e+06	↑	0.419	0.691	0.302	0.788
146	500.871	1.48717e+06	1.75366e+06	1.54925e+06	1.20286e+06	↑	0.71	0.557	0.338	0.857
173	510.777	1.02832e+06	1.40929e+06	1.3545e+06	1.34985e+06	↑	0.548	0.608	0.309	0.808
55	510.785	851706	334458	1.16229e+06	765199	↓	-	-	-	0.758
239	512.883	2.95292e+06	3.73274e+06	1.65541e+06	1.6071e+06	↑	0.258	0.938	0.571	0.798
182	514.858	398301	657898	874473	1.05555e+06	↑	0.29	0.825	0.346	0.784
106	514.881	0	197486	0	607139	↑	0.097	1	1	0.776
111	516.938	0	189735	0	582536	↑	0.097	1	1	0.776
107	518.936	18790	254724	184103	663298	↑	0.129	1	1	0.782
154	522.905	226317	533169	786512	1.005e+06	↑	0.226	0.918	0.467	0.788
157	528.86	766774	913281	1.26276e+06	1.1877e+06	↑	0.387	0.711	0.3	0.784
184	529.306	361489	548044	1.18322e+06	1.18601e+06	↑	0.194	0.907	0.4	0.779
231	530.952	425806	630832	890170	996601	↑	0.161	0.948	0.5	0.78
192	536.741	82632.4	256833	399561	669470	↑	0.129	0.959	0.5	0.775
217	548.866	1.34422e+06	1.70117e+06	1.25531e+06	1.12998e+06	↑	0.677	0.546	0.323	0.841
86	552.934	169815	510747	569097	870160	↑	0.258	0.928	0.533	0.796
210	554.85	1.96963e+06	2.31583e+06	1.20975e+06	1.1333e+06	↑	0.774	0.412	0.296	0.851
125	558.835	78937	323799	380714	740323	↑	0.161	0.959	0.556	0.782
188	572.842	385904	635824	907857	1.09796e+06	↑	0.161	0.969	0.625	0.783
224	586.768	632164	1.01482e+06	1.29428e+06	1.50488e+06	↑	0.323	0.804	0.345	0.788
42	590.57	2.35504e+06	1.73059e+06	2.28336e+06	2.0802e+06	↓	0.032	0.979	0.333	0.76
99	596.872	819768	1.28019e+06	1.2378e+06	1.19369e+06	↑	0.548	0.701	0.37	0.829
26	598.594	993979	719081	1.25298e+06	1.13859e+06	↓	0.129	0.918	0.333	0.767
1	614.6	1.85587e+06	1.0648e+06	1.2872e+06	1.1858e+06	↓	-	-	-	0.758
71	619.549	2.82582e+06	2.13069e+06	3.16125e+06	2.78543e+06	↓	0.161	0.856	0.263	0.761
70	621.546	1.73005e+06	816962	2.21918e+06	1.59805e+06	↓	-	-	-	0.758
28	622.601	3.05927e+06	2.21837e+06	1.61138e+06	1.20598e+06	↓	-	-	-	0.758
207	630.866	2.41543e+06	2.85029e+06	1.68287e+06	1.56892e+06	↑	0.452	0.763	0.378	0.813
72	631.561	2.01315e+06	1.41688e+06	1.56373e+06	1.43239e+06	↓	-	-	-	0.758
160	631.604	43976.3	270473	303137	703904	↑	0.129	0.979	0.667	0.779
88	633.668	126343	534547	494621	1.00222e+06	↑	0.194	0.99	0.857	0.793
170	635.577	436725	604551	896311	946620	↑	0.29	0.814	0.333	0.782
228	638.833	2.44997e+06	2.76695e+06	1.43269e+06	1.26048e+06	↑	0.806	0.381	0.294	0.86
41	639.569	1.25879e+06	890827	1.21377e+06	1.15225e+06	↓	0.065	0.979	0.5	0.766
193	640.605	23584.4	199024	231079	609207	↑	0.097	0.99	0.75	0.774
11	641.542	3.15291e+06	2.55137e+06	1.61647e+06	1.61733e+06	↓	0.29	0.722	0.25	0.761
12	647.53	2.29749e+06	1.18373e+06	2.26156e+06	2.10069e+06	↓	0.032	0.979	0.333	0.76
54	656.636	1.49667e+06	860313	1.38915e+06	1.1892e+06	↓	-	-	-	0.758
22	666.574	1.58731e+06	1.31051e+06	1.34136e+06	1.30367e+06	↓	0.129	0.897	0.286	0.763
46	668.525	1.6746e+06	938264	1.75852e+06	1.40846e+06	↓	0.065	0.938	0.25	0.758
119	674.637	194518	407521	732960	834156	↑	0.194	0.928	0.462	0.783
61	680.583	1.64708e+06	972603	1.60943e+06	1.26199e+06	↓	0.032	0.979	0.333	0.76
151	681.558	680143	885288	1.16677e+06	1.12423e+06	↑	0.387	0.732	0.316	0.789
29	682.614	3.1477e+06	2.82418e+06	1.25974e+06	1.43819e+06	↓	0.387	0.794	0.375	0.802
109	685.549	85423	355687	498561	811649	↑	0.161	0.979	0.714	0.785
176	688.825	1.72072e+06	2.07933e+06	1.52529e+06	1.50088e+06	↑	0.226	0.928	0.5	0.789
14	690.692	1.81768e+06	984452	1.62563e+06	1.55493e+06	↓	0.032	1	1	0.764
53	692.643	1.69413e+06	1.49657e+06	1.14681e+06	1.20834e+06	↓	0.484	0.629	0.294	0.792
121	699.633	149866	333299	598004	761461	↑	0.161	0.938	0.455	0.778
194	700.588	116234	282271	502145	735644	↑	0.129	0.948	0.444	0.773
117	700.685	386438	699681	876855	1.12628e+06	↑	0.29	0.835	0.36	0.786
5	706.567	2.30981e+06	1.84529e+06	1.44058e+06	1.36648e+06	↓	0.032	0.969	0.25	0.758
24	706.614	2.30941e+06	1.97891e+06	1.06358e+06	1.22649e+06	↓	0.613	0.402	0.247	0.765
47	706.661	1.10672e+06	447603	1.492e+06	1.0328e+06	↓	-	-	-	0.758
10	709.563	1.45375e+06	694656	1.38341e+06	1.09935e+06	↓	-	-	-	0.758
23	710.609	1.8002e+06	1.22359e+06	1.52339e+06	1.39113e+06	↓	-	-	-	0.758
31	712.56	2.03257e+06	1.6543e+06	1.28835e+06	1.25337e+06	↓	0.645	0.412	0.26	0.784
62	714.557	2.34709e+06	2.09366e+06	1.31205e+06	1.45164e+06	↓	0.323	0.784	0.323	0.784
215	714.642	2.11827e+06	2.315e+06	1.55547e+06	1.41121e+06	↑	0.742	0.371	0.274	0.818
195	716.555	1.20786e+06	1.45858e+06	1.33317e+06	1.27038e+06	↑	0.581	0.598	0.316	0.817
37	720.656	2.29547e+06	1.90792e+06	1.31674e+06	1.35903e+06	↓	0.613	0.433	0.257	0.778
15	724.697	1.40564e+06	1.1342e+06	1.30688e+06	1.27807e+06	↓	0.226	0.835	0.304	0.771
91	734.581	193063	439208	651489	899181	↑	0.194	0.938	0.5	0.784
85	739.673	171570	504880	617454	940862	↑	0.226	0.928	0.5	0.789
112	744.614	531753	832778	988091	1.13043e+06	↑	0.323	0.825	0.37	0.792
4	746.607	1.57744e+06	1.09424e+06	1.28659e+06	1.22117e+06	↓	-	-	-	0.758
21	757.54	1.89756e+06	1.28627e+06	1.44663e+06	1.28974e+06	↓	-	-	-	0.758
20	765.524	1.93146e+06	1.20864e+06	1.53106e+06	1.36963e+06	↓	-	-	-	0.758
179	770.604	1.58852e+06	2.04736e+06	1.54045e+06	1.39472e+06	↑	0.581	0.619	0.327	0.822
64	774.508	4.58969e+06	3.43722e+06	2.65365e+06	1.82334e+06	↓	-	-	-	0.758
40	776.562	652207	381148	1.16677e+06	872126	↓	-	-	-	0.758
168	786.479	194935	393071	668992	904946	↑	0.161	0.959	0.556	0.782
35	794.631	3.38306e+06	2.72635e+06	1.56767e+06	1.37414e+06	↓	0.032	0.969	0.25	0.758
32	814.547	5.44595e+06	4.09243e+06	2.64646e+06	1.94659e+06	↓	-	-	-	0.758
60	818.701	3.43871e+06	3.1454e+06	1.78195e+06	1.72485e+06	↓	0.71	0.412	0.278	0.816
177	822.594	918215	1.20392e+06	1.43733e+06	1.26302e+06	↑	0.419	0.773	0.371	0.806
25	826.518	1.57803e+06	1.10094e+06	1.32839e+06	1.34347e+06	↓	0.032	1	1	0.764
2	828.515	3.72558e+06	3.04154e+06	1.18943e+06	1.51574e+06	↓	0.032	0.979	0.333	0.76
6	832.51	2.29353e+06	1.82745e+06	1.30825e+06	1.35584e+06	↓	0.032	0.99	0.5	0.762
13	838.618	1.82062e+06	988832	1.38813e+06	1.26677e+06	↓	-	-	-	0.758
9	844.493	1.88135e+06	1.3614e+06	1.7216e+06	1.6451e+06	↓	0.065	0.948	0.286	0.76
65	846.482	1.72872e+06	1.46883e+06	1.5847e+06	1.60603e+06	↓	0.065	0.969	0.4	0.764
130	848.475	0	266973	0	827171	↑	0.097	1	1	0.776
197	848.479	2.46263e+06	2.78507e+06	1.67469e+06	1.23618e+06	↑	0.903	0.247	0.277	0.889
138	858.851	399658	1.00893e+06	1.77874e+06	2.87239e+06	↑	0.097	0.99	0.75	0.774
17	880.494	2.28528e+06	1.75314e+06	1.52607e+06	1.33798e+06	↓	-	-	-	0.758
82	898.547	25209.9	292048	247006	759438	↑	0.129	0.99	0.8	0.78
203	912.556	397094	789322	1.14286e+06	1.7197e+06	↑	0.194	0.897	0.375	0.777
133	916.55	464779	658827	1.02694e+06	1.13125e+06	↑	0.258	0.856	0.364	0.783
