# Supplementary material for: Metabolomic investigations in cerebrospinal fluid of Parkinson's disease
Source: PLoS One. 2018 Dec 10;13(12):e0208752. doi: 10.1371/journal.pone.0208752 (PMC6287824; doi:10.1371/journal.pone.0208752)
Supplement: S4 Table — (XLS) [file pone.0208752.s004.xls]

## Sheet: Tabelle1
ID	Reaction	Product; PD up (z-scores)
204	Ribose-5-phosphate	7.56129
211	Phosphatidylinositol	7.16167
7	Methylation	4.17943
339	Glutathione(L-Glutamate)	4.00264
197	Lipoic acid	3.82573
63	Direct sulfonation and sulfonic anhydride (-H2O)	3.81377
22	Hydroxymethyl transfer	3.77215
21	Thio-heteroatom	3.75207
23	Thiolation	3.69766
282	UDP-6-sulfoquinovose(UDP-glucose)	3.58643
145	Cinnamic acid	3.41226
385	Oleoyl-CoA(CoA)	3.41226
337	L-Cystine(Pyruvate)	3.31591
32	Pyruvic acid	3.3014
190	Ferulic acid	3.17586
57	Malondialdehyde	3.0891
253	3-Cyano-L-alanine(Cysteine)	3.07948
133	Phenylpyruvic acid	3.00878
102	2-Oxo-4-methylthiobutanoic acid	2.95999
37	Hexanoic acid	2.94378
43	3-Mercaptopyruvate	2.9263
265	O-Acetyl-L-serine(L-Cysteine)	2.82676
162	Tryptophan	2.82077
83	Benzyl alcohol	2.65728
75	2-Oxo-4-methylthiobutanoic acid	2.52386
351	Coproporphyrinogen I(Uroporphyrinogen I)	2.4849
10	Exchange of O with S	2.46231
198	Tryptophan	2.44972
315	Indoleglycerol phosphate(D-Glyceraldehyde 3-phosphate)	2.41311
80	2-Ketosuccinate | Pyruvate EC 2.5.1.56 | EC2.5.1.54	2.35925
130	Tyrosine	2.32132
12	Hydrolysis/condensation	2.27899
14	Pyruvic acid	2.2722
299	beta-D-Fructose 6-phosphate(D-Glyceraldehyde 3-phosphate)	2.27188
11	(de-)hydroxylation	2.26857
129	4-Hydroxyphenylpyruvic acid	2.25556
119	2-Ketosuccinate	2.24942
273	(2R,3S)-3-Isopropylmalate(4-Methyl-2-oxopentanoate)	2.16855
288	Carlactone(9-cis-10'-Apo-beta-carotenal)	2.07924
19	C2-unit	1.96515
81	Benzylaldehyde	1.94415
251	Carbamoyl phosphate(L-Glutamine)	1.91357
96	2-Ketoglutarate	1.91166
193	Sebacic acid	1.79245
329	9-Oxononanoic acid(9(S)-HPOT)	1.76056
108	Thymine	1.67369
27	Hydroxypyruvic acid	1.67193
183	Tyrosine	1.61005
216	Tetra-prenylation/geranylgeranylation	1.57223
38	Valine	1.55455
187	Azelaic acid	1.50586
46	Hydroxypyruvic acid	1.48313
252	Phytyl diphosphate(Geranylgeranyl diphosphate)	1.45566
363	3-Hexenal(13(S)-HPOT)	1.45031
167	Phenylalanine	1.41184
61	3-Hydroxy-2-oxobutanoic acid	1.40739
164	Rhamnose	1.4052
65	H2SO3 addition	1.3705
18	Formyl transfer	1.36261
97	Phenylpyruvic acid	1.34598
344	Melibiitol(D-Galactose)	1.33621
50	Leucine/Isoleucine	1.31897
160	Indole pyruvic acid	1.3146
361	Sinapoyl-CoA(CoA)	1.3146
95	3-Mercaptopyruvate	1.27478
171	Decanoic acid	1.27462
4	(de-)hydrogenation	1.18038
178	Indole pyruvic acid	1.17493
109	Taurine	1.17032
294	Indoleglycerol phosphate(L-Tryptophan)	1.17032
35	Malondialdehyde	1.16433
312	1-(5'-Phosphoribosyl)-5-amino-4-(N-succinocarboxamide)-imidazole(1-(5'-Phosphoribosyl)-5-amino-4-imidazolecarboxamide)	1.14355
336	Isocitrate(CO2)	1.11396
186	Phosphatidylserine	1.11222
107	Taurine	1.10884
314	Adenosine(S-Adenosyl-L-homocysteine)	1.10884
47	prenylation	1.08123
181	Glucose	1.08123
111	Decanoic acid	1.05337
176	Vitamin C (Ascorbic acid)	1.04576
103	Vitamin B3 (Niacinamide)	1.02154
185	Tetradecanoic acid	1.02154
87	Uracil	0.995112
115	Arginine	0.993971
340	3-Ketolactose(beta-D-Glucose)	0.986667
150	Pentose	0.953695
394	Eicosanoyl-CoA(CoA)	0.946114
317	2-Amino-4-hydroxy-6-hydroxymethyl-7,8-dihydropteridine(Dihydropteroate)	0.940161
144	2-Oxo-4-methylthiobutanoic acid	0.921411
290	4-Amino-2-methyl-5-phosphomethylpyrimidine(Aminoimidazole ribotide)	0.915208
323	N6-(L-1,3-Dicarboxypropyl)-L-lysine(L-Lysine)	0.909224
360	2-Succinylbenzoyl-CoA(CoA)	0.896795
28	Guanidyl group transfer	0.880973
310	D-Glucosamine 6-phosphate(L-Glutamine)	0.84999
335	Cinnavalininate(3-Hydroxyanthranilate)	0.84999
13	C=O insertion	0.823752
365	alpha-Kdo-(2->8)-alpha-Kdo-(2->4)-alpha-Kdo-(2->6)-lipid IVA(Di[3-deoxy-D-manno-octulosonyl]-lipid IV(A))	0.814562
5	Glyoxylic acid	0.803029
62	3-Mercaptopyruvate	0.798733
66	Octanoic acid	0.784782
132	Erythrose | EC 2.5.1.54	0.784395
297	(S)-3-Hydroxyisobutyryl-CoA(CoA)	0.775083
24	Hydro-peroxidation	0.773498
268	Precursor Z(Molybdopterin)	0.762989
308	L-Tryptophan(L-Serine)	0.762989
356	3-Oxo-OPC4-CoA(Acetyl-CoA)	0.762989
84	Imidazole pyruvic acid	0.741702
213	Disaccharide(5|5)	0.722399
334	(1R)-Glutathionyl-(2R)-hydroxy-1,2-dihydronaphthalene(Glutathione)	0.722399
367	But-3-en-2-one((E,E)-Geranyllinalool)	0.722399
426	all-trans-Nonaprenyl diphosphate(Isopentenyl diphosphate)	0.722399
199	Hexadecanoic acid	0.722132
275	5-Amino-6-(1-D-ribitylamino)uracil(6,7-Dimethyl-8-(D-ribityl)lumazine)	0.709082
15	Butanoic acid	0.681937
17	Alanine	0.677332
92	3-Hydroxy-2-oxobutanoic acid	0.656227
206	Cytidine	0.646238
355	5-Hydroxyferuloyl-CoA(CoA)	0.646238
155	Di-prenylation/geranylation	0.635787
209	Hexadecanoic acid	0.635787
74	Hydroxypyruvic acid	0.626709
188	Quinate	0.620324
349	N-(L-Arginino)succinate(Fumarate)	0.6104
52	Butanoic acid	0.598846
192	Dodecanoic acid	0.594646
135	Octanoic acid	0.570889
341	9-cis-10'-Apo-beta-carotenal(9-cis-beta-Carotene)	0.542651
165	Phenylalanine	0.479525
207	Uridine	0.420412
311	Prunasin(D-Glucose)	0.420412
76	2-Ketohexanoic acid	0.375028
101	Salicyl aldehyde	0.371388
269	L-Cysteine(Pyruvate)	0.371388
157	Dodecanoic acid	0.346569
386	Stearoyl-CoA(CoA)	0.338197
36	2-Ketoisovaleric acid	0.334558
256	6-Deoxocastasterone(Castasterone)	0.321482
163	Phenylpyruvic acid/Coumaric acid	0.312311
325	Dhurrin(beta-D-Glucose)	0.312311
313	1,2-Dihydroxy-5-(methylthio)pent-1-en-3-one(Formate)	0.304502
161	Pimelate	0.269022
148	Methionine	0.215274
267	7-Oxateasterone(6-Deoxoteasterone)	0.204857
89	2-Ketoisovaleric acid	0.183154
348	3,6-Nonadienal(9(S)-HPOT)	0.179807
250	9,15,9'-tricis-zeta-Carotene(15-cis-Phytoene)	0.172455
78	Methionine	0.170197
189	Glucuronidation	0.137126
138	2-Ketoglutarate	0.112182
114	Suberate	0.102693
159	Sebacic acid	0.0791988
90	Hexanoic acid	0.0689715
295	O-Succinyl-L-homoserine(L-Homocysteine)	0.065843
328	Chorismate(Pyruvate)	0.0358173
106	Salicyl alcohol	0.024782
154	4-Hydroxyphenylpyruvic acid	0.024782
25	Transphosphorylation	0.0140849
34	Proline	-0.00662084
321	N6-(L-1,3-Dicarboxypropyl)-L-lysine(L-Glutamate)	-0.013614
64	(de-)phosphorylation	-0.0147062
54	Ornithine	-0.0481763
257	4alpha-Methyl-5alpha-ergosta-8,14,24(28)-trien-3beta-ol(Obtusifoliol)	-0.071962
359	Undecaprenyl-diphospho-N-acetylmuramoyl-(N-acetylglucosamine)-L-alanyl-gamma-D-glutamyl-L-lysyl-D-alanyl-D-alanine(MurAc(oyl-L-Ala-D-gamma-Glu-L-Lys-D-Ala-D-Ala)-diphospho-undecaprenol)	-0.0781976
174	Suberate	-0.0805113
285	1,3-Diaminopropane(Spermidine)	-0.0937413
175	Arginine	-0.0982797
281	N,N-Dihydroxy-L-phenylalanine((E)-Phenylacetaldoxime)	-0.11214
293	Lotaustralin(beta-D-Glucose)	-0.123106
203	Tetradecanoic acid	-0.147631
44	Cysteine	-0.163579
40	3-Hydroxy-2-oxobutanoic acid	-0.189556
169	Vitamin B6 (Pyridoxine)	-0.19743
262	3-Cyano-L-alanine(L-Aspartate)	-0.239556
70	Adipate	-0.241232
143	2-Oxoarginine	-0.274318
118	Leucine/Isoleucine	-0.316043
51	2-Ketosuccinate | EC 2.4.1.251 | EC 2.5.1.95	-0.318958
327	4-Amino-4-deoxychorismate(Pyruvate)	-0.319701
296	sn-Glycero-3-phosphocholine(sn-Glycerol 3-phosphate)	-0.327432
8	Amination	-0.338306
280	L-Cystathionine(O-Acetyl-L-homoserine)	-0.365106
126	Ornithine	-0.374436
3	Deamination/Transamination	-0.378017
39	Glyoxylic acid	-0.3835
228	Vitamin D (Cholecalciferol)	-0.432611
485	Cholecalciferol|Addition	-0.432611
229	Vitamin D (Ergocalciferol)	-0.453729
364	C25-Epoxy-apo-aldehyde(9-cis-Violaxanthin)	-0.453729
292	2-(2-Carboxy-4-methylthiazol-5-yl)ethyl phosphate(Thiamin monophosphate)	-0.459668
123	Aspartic acid	-0.463327
332	Sucrose 6'-phosphate(UDP-glucose)	-0.473906
378	2-Succinyl-5-enolpyruvyl-6-hydroxy-3-cyclohexene-1-carboxylate(Pyruvate)	-0.473906
431	Lipid A disaccharide(Lipid X)	-0.473906
124	Leucine/Isoleucine	-0.482701
486	Cholesterol|Addition	-0.493259
322	3-Aminopropanal(Spermine)	-0.511882
58	2-Ketoisovaleric acid	-0.513564
218	Disaccharide(5|6)	-0.52985
330	Sphingosine 1-phosphate(Hexadecenal)	-0.52985
354	1-Nitro-5-glutathionyl-6-hydroxy-5,6-dihydronaphthalene(Glutathione)	-0.52985
384	Linoleoyl-CoA(CoA)	-0.52985
300	(-)-Ureidoglycolate(CO2)	-0.537106
235	Vitamin E (Tocoferol)	-0.547229
333	(S)-3-Hydroxy-3-methylglutaryl-CoA(CoA)	-0.556826
195	Tryptophan	-0.564074
16	Formimino transfer	-0.587217
358	Sedoheptulose 1,7-bisphosphate(Glycerone phosphate)	-0.596337
202	Tri-prenylation/farnesylation	-0.611832
353	D-Ribulose 5-phosphate(Formate)	-0.611832
352	Dihydropteroate(4-Aminobenzoate)	-0.626944
139	Adipate	-0.636335
68	6-Amino-2-oxohecanoic acid	-0.640486
357	2-Amino-4-hydroxy-6-(D-erythro-1,2,3-trihydroxypropyl)-7,8-dihydropteridine(Glycolaldehyde)	-0.6417
298	Chorismate(Anthranilate)	-0.642249
309	CMP-2-aminoethylphosphonate(CMP)	-0.67024
205	Thymidine	-0.684064
326	L-Cystathionine(Pyruvate)	-0.684064
345	Quinolinate(Nicotinate D-ribonucleotide)	-0.684064
48	2-Oxosuccinamic acid	-0.691833
134	Phosphoethanolamine	-0.697614
271	N-Carbamoyl-L-aspartate(Carbamoyl phosphate)	-0.710906
158	Histidine	-0.733974
168	Vitamin B6 (Pyridoxamine)	-0.74444
347	D-Fructose 1-phosphate(D-Glyceraldehyde)	-0.773953
180	4-Hydroxyphenylpyruvic acid	-0.785957
318	3-Methyl-2-butenal(N6-(delta2-Isopentenyl)-adenine)	-0.785957
373	2-Phytyl-1,4-naphthoquinone(1,4-Dihydroxy-2-naphthoate)	-0.785957
49	5-Amino-2-oxopentanoic acid	-0.792846
343	5'-Methylthioadenosine(Adenine)	-0.80943
286	3-Aminopropanal(Spermidine)	-0.819178
303	N-Acetyl-L-glutamate 5-phosphate(N-Acetyl-L-glutamate 5-semialdehyde)	-0.819178
100	Phenylalanine	-0.820916
177	Arginine	-0.820916
152	Methionine	-0.832243
374	2-Methyl-6-phytylquinol(Homogentisate)	-0.843418
278	4-Aminobutyraldehyde(Spermidine)	-0.852071
151	Guanine	-0.854447
1	Acetic acid	-0.877441
316	Isocitrate(Glyoxylate)	-0.881973
128	Adenine	-0.886714
173	Shikimic acid	-0.889712
170	Glycerol-3-phosphate	-0.897211
67	2-Keto-glutaramic acid	-0.920643
86	Histidine	-0.926566
370	UDP-3-O-(3-hydroxytetradecanoyl)-N-acetylglucosamine(UDP-N-acetyl-alpha-D-glucosamine)	-0.927994
136	2-Keto-glutaramic acid	-0.950642
324	Pantothenate(beta-Alanine)	-0.960782
105	Cysteine	-0.986687
182	Tyrosine	-0.996133
274	2-Oxobutanoate(L-Methionine)	-0.996133
301	Coproporphyrinogen III(Protoporphyrinogen IX)	-1.00667
379	Sphinganine 1-phosphate(Ethanolamine phosphate)	-1.05103
255	Nitrobenzene(Catechol)	-1.05273
249	L-Cystathionine(O-Succinyl-L-homoserine)	-1.05991
113	2-Ketohexanoic acid	-1.06179
320	D-Ribulose 1,5-bisphosphate(3-Phospho-D-glycerate)	-1.06871
98	Cysteine	-1.15304
69	2-Ketoglutarate	-1.15395
99	Threonine	-1.16113
56	Oxalate	-1.16763
263	2,3,4,5-Tetrahydrodipicolinate(LL-2,6-Diaminoheptanedioate)	-1.16763
289	L-Allothreonine(Acetaldehyde)	-1.17667
284	ADP-5-ethyl-4-methylthiazole-2-carboxylate(NAD+)	-1.18509
305	2-Dehydro-3-deoxy-D-arabino-heptonate 7-phosphate(3-Dehydroquinate)	-1.19297
304	gamma-Glutamyl-beta-cyanoalanine(L-Glutamate)	-1.20036
131	Salicylic acid	-1.2163
201	Vitamin B5 (Panthothenic acid)	-1.22398
33	Nitration (+NO2 -H)	-1.24878
142	Glutamic acid	-1.2508
331	L-2-Aminoadipate adenylate(AMP)	-1.25407
166	Vitamin B6 (Pyridoxal)	-1.26909
261	L-Serine(Pyruvate)	-1.27438
149	Glutamic acid	-1.28062
82	Serine	-1.29082
254	3,6,8-Trimethylallantoin(1,3,7-Trimethyluric acid)	-1.29606
110	Imidazole pyruvic acid	-1.32186
45	Glycine	-1.37505
279	(-)-Ureidoglycolate(Glyoxylate)	-1.37783
85	Cytosine	-1.37818
73	Glutamic acid	-1.38024
94	Valine	-1.38327
276	gamma-Glutamyl-beta-aminopropiononitrile(L-Glutamate)	-1.39349
93	Threonine	-1.43443
153	Imidazole pyruvic acid	-1.49306
72	Lysine	-1.49933
104	Vitamin B3 (Niacin)	-1.50557
270	Red chlorophyll catabolite(Pheophorbide a)	-1.5387
302	Porphobilinogen(5-Aminolevulinate)	-1.55768
2	Deamination/Transamination	-1.5625
260	D-Ribulose 5-phosphate(Pyridoxal phosphate)	-1.56271
259	Aniline(Catechol)	-1.56499
120	Glutarate	-1.56697
306	4-Fumarylacetoacetate(Acetoacetate)	-1.56804
60	Alanine	-1.56824
112	2-Oxoarginine	-1.57399
30	Serine	-1.59063
88	Proline	-1.60247
42	Threonine	-1.61785
172	2-Oxoarginine	-1.64261
338	N-Acetyl-L-citrulline(Acetate)	-1.64831
147	Lysine	-1.65399
122	Ornithine	-1.65536
291	D-Glyceraldehyde 3-phosphate(Pyridoxal phosphate)	-1.65651
156	Histidine	-1.67092
31	(de-)carboxylation	-1.68962
26	Malondialdehyde	-1.69059
319	4-Methyl-5-(2-phosphoethyl)thiazole(Thiamin monophosphate)	-1.69323
6	Glycine	-1.70119
117	5-Amino-2-oxopentanoic acid	-1.70219
307	(2S,4S)-4-Hydroxy-2,3,4,5-tetrahydrodipicolinate(Pyruvate)	-1.75222
258	Urea(CO2)	-1.82136
287	Isocitrate(Succinate)	-1.83001
127	Aspartic acid	-1.85133
146	Glutamine	-1.89674
283	Linamarin(beta-D-Glucose)	-1.90813
140	Glutamine	-1.95958
71	Glutamine	-1.98575
77	Serine	-2.01185
116	2-Oxosuccinamic acid	-2.06044
137	6-Amino-2-oxohexanoic acid	-2.07215
91	Valine or proline	-2.07245
59	Indole, Pyruvate, Ammonia	-2.08237
125	Asparagine	-2.10997
141	Lysine	-2.15663
29	Carbamoyl or Isocyainde transfer	-2.16378
79	5-Amino-2-oxopentanoic acid	-2.27998
41	Glycine	-2.36734
53	Asparagine	-2.37597
121	Asparagine	-2.39493
55	Alanine	-2.41472
20	Nitrosylation	-2.76091
