# Supplementary material for: Metabolomic investigations in cerebrospinal fluid of Parkinson's disease
Source: PLoS One. 2018 Dec 10;13(12):e0208752. doi: 10.1371/journal.pone.0208752 (PMC6287824; doi:10.1371/journal.pone.0208752)
Supplement: S5 Table — (XLS) [file pone.0208752.s005.xls]

## Sheet: Tabelle1
Component	max.dist	centroids.dist	mahalanobis.dist
Component1	0.450254	0.433786	0.433786
Component2	0.35416	0.35416	0.364686
